# Supplementary material for: Diaqua­bis­(N,N-diethyl­nicotinamide-κN 1)bis­(4-ethyl­benzoato-κO)cobalt(II)
Source: Acta Crystallogr Sect E Struct Rep Online. 2011 Apr 22;67(Pt 5):m619–20. doi: 10.1107/S1600536811014188 (PMC3089307; doi:10.1107/S1600536811014188)
Supplement: Supplementary file 2 [file e-67-0m619-Isup2.hkl]

#
# h,k,l, Fc-squared, Fo-squared, sigma(Fo-squared) and status flag
#
data_I
_shelx_title ' I         P 21         R   0.05'
_shelx_refln_list_code          4
_shelx_F_calc_maximum      275.54
_exptl_crystal_F_000       794.00
_reflns_d_resolution_high  0.8406
 
loop_
 _symmetry_equiv_pos_as_xyz
 'x, y, z'
 '-x, y+1/2, -z'
 
_cell_length_a     8.4292
_cell_length_b    11.9399
_cell_length_c    18.1716
_cell_angle_alpha  90.000
_cell_angle_beta   98.685
_cell_angle_gamma  90.000
 
_shelx_F_squared_multiplier     1.000
 
loop_
 _refln_index_h
 _refln_index_k
 _refln_index_l
 _refln_F_squared_calc
 _refln_F_squared_meas
 _refln_F_squared_sigma
 _refln_observed_status
   0 -14   0       70.61       13.78     44.82 o
   1 -14   0       22.88       10.39     31.73 o
   1 -13   0       76.04       20.71     32.06 o
   3 -13   0       53.86       31.99     26.18 o
   1 -12   0      490.43      441.43     80.54 o
   2 -12   0       87.39       50.46     30.80 o
   3 -12   0       12.45       13.88     15.27 o
   4 -12   0       76.58       35.06     20.86 o
   5 -12   0       44.66       30.23     21.83 o
   1 -11   0      193.00      155.41     35.25 o
   2 -11   0      965.07      939.11     96.40 o
   3 -11   0      534.74      587.45     53.23 o
   4 -11   0        9.88       39.14     18.74 o
   5 -11   0       12.20        6.84     18.87 o
   6 -11   0       73.72       66.25     31.11 o
   0 -10   0     1189.00     1151.34     93.10 o
   1 -10   0      384.04      350.71     35.21 o
   2 -10   0      134.26      127.66     18.51 o
   3 -10   0      480.73      472.88     69.21 o
   4 -10   0       69.70       62.14     17.68 o
   5 -10   0      185.87      201.96     56.38 o
   6 -10   0      312.44      330.19    164.57 o
   7 -10   0      121.94      127.56     36.68 o
   1  -9   0      400.97      400.66     30.48 o
   2  -9   0       54.04       52.51     13.91 o
   3  -9   0      797.34      887.53     39.68 o
   4  -9   0        1.80        0.00     10.59 o
   5  -9   0      139.09      164.48     31.57 o
   6  -9   0       23.43       46.07     19.59 o
   7  -9   0       81.36       36.74     28.43 o
   0  -8   0      688.68      788.77    111.72 o
   1  -8   0      174.11      166.06     19.41 o
   2  -8   0       88.34       73.13     11.96 o
   3  -8   0      221.35      218.55     13.88 o
   4  -8   0      158.85      154.10     12.72 o
   5  -8   0      409.87      442.45     28.73 o
   6  -8   0      245.36      327.16     33.18 o
   7  -8   0       43.69       10.14     23.11 o
   8  -8   0        6.95        0.00     26.36 o
   1  -7   0     1170.75     1206.13     25.03 o
   2  -7   0      620.07      621.98     18.43 o
   3  -7   0     1540.54     1521.19     63.14 o
   4  -7   0      784.80      798.89     30.36 o
   5  -7   0       65.65       72.38     15.64 o
   6  -7   0       73.75       55.51     17.98 o
   7  -7   0      173.18      211.24     27.63 o
   8  -7   0      118.30      118.12     90.20 o
   0  -6   0     6368.23     6439.18    143.39 o
   1  -6   0     1388.29     1276.82     23.91 o
   2  -6   0      474.41      471.90     14.37 o
   3  -6   0     1156.09     1267.33     37.19 o
   4  -6   0      877.76      916.87     30.82 o
   5  -6   0     1286.18     1391.56     46.39 o
   6  -6   0      117.75      129.37     30.68 o
   7  -6   0      133.40      158.49     24.24 o
   8  -6   0       12.41        1.80     36.33 o
   1  -5   0      785.64      732.41     14.21 o
   2  -5   0     3550.63     3782.76     51.78 o
   3  -5   0     1746.26     1907.79     35.24 o
   4  -5   0     1936.88     1955.33     42.54 o
   5  -5   0       78.24       91.92     13.37 o
   6  -5   0      286.21      237.77     33.13 o
   7  -5   0      125.05      156.77     22.93 o
   8  -5   0      402.05      399.33     62.03 o
   9  -5   0       84.46       64.76     25.99 o
   0  -4   0     1084.52     1126.26     33.59 o
   1  -4   0     3075.88     3207.40     41.63 o
   2  -4   0      378.98      387.28     10.47 o
   3  -4   0      254.88      271.57     14.58 o
   4  -4   0      214.03      229.08     17.91 o
   5  -4   0     3900.94     4009.60     74.43 o
   6  -4   0       97.94       57.50     11.68 o
   7  -4   0      330.38      288.73     20.42 o
   8  -4   0        3.47        9.58     17.39 o
   9  -4   0       32.83       13.44     30.22 o
   1  -3   0     2639.09     2639.82     36.71 o
   2  -3   0      452.95      535.17     13.55 o
   3  -3   0      244.67      246.61     10.79 o
   4  -3   0      374.35      401.08     16.01 o
   5  -3   0      935.33      907.23     21.13 o
   6  -3   0      530.58      563.07     29.40 o
   7  -3   0      332.26      277.43     24.42 o
   8  -3   0     1524.00     1401.05     90.93 o
   9  -3   0      478.89      345.81     54.83 o
   0  -2   0    48545.19    48163.38   1288.03 o
   1  -2   0     2963.86     2989.86     47.94 o
   2  -2   0      498.98      507.03     12.94 o
   3  -2   0     2360.63     2555.48     46.22 o
   4  -2   0      711.00      775.48     16.44 o
   5  -2   0      471.72      490.04     18.18 o
   6  -2   0      178.90      186.04     11.55 o
   7  -2   0      282.96      269.62     24.07 o
   8  -2   0       35.19       36.89     18.77 o
   9  -2   0      212.73      157.21     27.70 o
   1  -1   0      643.01      613.05     12.38 o
   2  -1   0     6030.05     6363.46     91.41 o
   3  -1   0      640.31      698.17     17.15 o
   4  -1   0      490.73      537.37     18.66 o
   5  -1   0     1924.43     1933.21     45.37 o
   6  -1   0       37.83       31.89      8.65 o
   7  -1   0     1141.97     1098.76     36.27 o
   8  -1   0     1420.10     1440.17     63.87 o
   9  -1   0     1081.35     1053.22    102.33 o
   1   0   0     1874.77     1964.72     35.34 o
   2   0   0     2227.22     2067.41     39.93 o
   3   0   0       76.48       77.35      8.35 o
   4   0   0      464.14      489.38     23.01 o
   5   0   0     1501.94     1513.30     57.57 o
   6   0   0       20.86       10.56      8.53 o
   7   0   0      373.03      341.28     29.60 o
   8   0   0        4.16        0.00     30.05 o
   9   0   0      588.17      446.07     74.33 o
   1   1   0      649.73      628.61     11.88 o
   2   1   0     6012.67     6499.64    137.66 o
   3   1   0      627.84      733.46     23.91 o
   4   1   0      494.80      578.76     32.84 o
   5   1   0     1939.20     1923.99     47.72 o
   6   1   0       34.91       35.77     12.88 o
   7   1   0     1141.99     1042.55     97.80 o
   8   1   0     1431.57     1361.08     87.19 o
   9   1   0     1074.16     1207.25    122.70 o
   0   2   0    48560.80    50532.30    949.07 o
   1   2   0     2917.37     2950.65     44.86 o
   2   2   0      511.08      486.14     12.68 o
   3   2   0     2343.44     2608.48     50.57 o
   4   2   0      696.70      781.23     29.63 o
   5   2   0      473.53      497.19     29.63 o
   6   2   0      198.35      211.03     19.42 o
   7   2   0      274.22      209.10     54.17 o
   8   2   0       35.28       82.98     43.41 o
   9   2   0      216.91      128.51     57.38 o
   1   3   0     2664.60     2698.57     42.72 o
   2   3   0      449.31      539.17     13.46 o
   3   3   0      255.09      255.78     14.21 o
   4   3   0      351.18      335.17     19.84 o
   5   3   0      945.30      912.88     44.22 o
   6   3   0      533.27      566.91     35.68 o
   7   3   0      345.22      326.53     30.43 o
   8   3   0     1531.45     1754.91    137.53 o
   9   3   0      466.60      456.61     86.91 o
   0   4   0     1067.62     1142.31     23.32 o
   1   4   0     3055.67     3080.50     47.83 o
   2   4   0      366.18      394.91     13.20 o
   3   4   0      253.35      274.00     13.06 o
   4   4   0      226.33      204.75     13.09 o
   5   4   0     3928.06     4014.32     74.11 o
   6   4   0       85.65       92.47     18.75 o
   7   4   0      317.77      334.90     36.01 o
   8   4   0        3.49       24.04     63.70 o
   9   4   0       36.52       82.93     61.00 o
   1   5   0      769.18      711.82     19.41 o
   2   5   0     3572.92     3728.08     67.01 o
   3   5   0     1758.62     1870.24     38.03 o
   4   5   0     1933.24     1915.05     43.44 o
   5   5   0       75.49       69.43     12.37 o
   6   5   0      294.89      287.89     17.45 o
   7   5   0      135.20      138.42     28.55 o
   8   5   0      400.76      498.85     91.01 o
   9   5   0       79.60       30.37     61.96 o
   0   6   0     6367.00     6455.79    101.62 o
   1   6   0     1407.17     1338.58     26.80 o
   2   6   0      470.49      475.76     18.72 o
   3   6   0     1146.59     1308.01     30.94 o
   4   6   0      878.89      899.51     29.97 o
   5   6   0     1281.92     1387.60     45.23 o
   6   6   0      104.92       89.07     15.77 o
   7   6   0      134.35      130.31     30.35 o
   8   6   0       12.46       61.05     57.51 o
   1   7   0     1142.78     1169.22     23.14 o
   2   7   0      613.37      596.38     34.80 o
   3   7   0     1554.99     1626.75     37.07 o
   4   7   0      802.16      832.72     33.10 o
   5   7   0       65.95       79.92     16.11 o
   6   7   0       77.64       70.56     17.74 o
   7   7   0      169.57      191.97     37.76 o
   8   7   0      123.63      212.03     80.07 o
   0   8   0      675.21      680.10     23.13 o
   1   8   0      191.86      192.64     10.97 o
   2   8   0       87.35       73.63     10.74 o
   3   8   0      217.61      190.17     15.50 o
   4   8   0      146.95      147.45     16.57 o
   5   8   0      406.75      410.15     35.87 o
   6   8   0      241.06      265.26     29.75 o
   7   8   0       44.50       27.60     20.54 o
   8   8   0        6.98       39.66     61.12 o
   1   9   0      407.89      405.78     16.74 o
   2   9   0       47.52       31.62      9.69 o
   3   9   0      805.90      870.02     36.95 o
   4   9   0        3.01        0.00     11.37 o
   5   9   0      136.53      137.48     21.75 o
   6   9   0       24.41       22.52     21.72 o
   7   9   0       80.64      118.97     36.22 o
   0  10   0     1197.49     1150.56     54.34 o
   1  10   0      367.43      366.92     18.06 o
   2  10   0      131.39      131.62     14.97 o
   3  10   0      486.58      511.46     30.32 o
   4  10   0       69.36       94.89     22.26 o
   5  10   0      196.29      187.82     31.94 o
   6  10   0      310.39      272.69     52.86 o
   7  10   0      116.17      140.31     38.35 o
   1  11   0      194.87      172.65     26.51 o
   2  11   0      975.07     1035.21     61.10 o
   3  11   0      531.68      563.71     49.71 o
   4  11   0       10.25        0.00     21.10 o
   5  11   0       11.74       26.08     25.25 o
   6  11   0       74.92       98.44     38.44 o
   0  12   0     1883.35     1959.93    119.44 o
   1  12   0      476.99      437.11     72.23 o
   2  12   0       89.14       65.43     36.68 o
   3  12   0       13.16        0.00     32.33 o
   4  12   0       75.32       39.26     40.57 o
   5  12   0       48.16      123.70     48.53 o
   1  13   0       70.56       27.49     32.56 o
   2  13   0      701.82      701.17     86.90 o
   3  13   0       56.24       39.32     39.76 o
  -1 -14   1       42.77       32.19     33.95 o
   0 -14   1       70.00       21.18     32.38 o
   1 -14   1       18.38        9.50     33.47 o
  -4 -13   1       40.32       14.40     22.32 o
  -3 -13   1       60.96       68.74     44.12 o
  -1 -13   1      186.94      141.15     38.49 o
   0 -13   1       72.70       61.58     32.62 o
   1 -13   1       24.65        0.00     28.30 o
   2 -13   1       78.25       62.72     34.29 o
   3 -13   1       77.16       45.42     26.83 o
  -5 -12   1       38.46       73.68     23.67 o
  -4 -12   1      375.49      452.84     43.93 o
  -3 -12   1      142.26      116.94     19.58 o
  -2 -12   1       44.64       29.30     26.00 o
  -1 -12   1       33.14        0.00     26.84 o
   0 -12   1     1000.90      928.96    105.18 o
   2 -12   1      105.86      135.32     28.58 o
   3 -12   1       58.47       56.28     23.46 o
   4 -12   1       41.85       20.69     20.02 o
   5 -12   1        4.66       10.99     20.11 o
  -6 -11   1      125.56       89.33     36.97 o
  -5 -11   1      108.86      124.57     24.39 o
  -4 -11   1       18.89       22.52     17.45 o
  -3 -11   1      489.23      541.77     33.99 o
  -2 -11   1     1729.07     1652.98    115.69 o
  -1 -11   1      736.37      747.03    127.97 o
   0 -11   1      259.55      276.81     40.17 o
   1 -11   1      494.10      441.32     41.64 o
   2 -11   1      149.56      168.79     38.60 o
   3 -11   1      493.31      537.09     64.88 o
   4 -11   1       61.32       63.97     21.26 o
   5 -11   1       86.53       33.74     27.22 o
   6 -11   1        3.38        6.29     24.75 o
  -7 -10   1      151.76      154.56     36.56 o
  -6 -10   1       50.29       89.74     30.68 o
  -5 -10   1      178.79      158.02     31.14 o
  -4 -10   1       67.60       35.75     15.12 o
  -3 -10   1      567.38      503.41     32.53 o
  -2 -10   1       89.17       92.45     15.36 o
  -1 -10   1      142.29      132.52     30.08 o
   0 -10   1      513.65      534.08     50.17 o
   1 -10   1      580.98      588.23     45.33 o
   2 -10   1      104.18      104.10     16.41 o
   3 -10   1      233.03      190.60     31.27 o
   4 -10   1        1.74        1.52     14.85 o
   5 -10   1       20.52       14.17     17.38 o
   6 -10   1      540.96      622.60     82.74 o
  -7  -9   1      421.08      521.26    103.22 o
  -6  -9   1        1.65        0.00     17.04 o
  -5  -9   1      234.57      190.82     50.01 o
  -4  -9   1      184.24      196.17     28.81 o
  -3  -9   1       98.64       90.99     17.14 o
  -2  -9   1       68.21       39.24     12.93 o
  -1  -9   1       39.55       44.94     18.42 o
   0  -9   1      507.80      470.34     32.24 o
   1  -9   1        8.53        2.53     13.25 o
   2  -9   1      117.35      103.53     16.47 o
   3  -9   1      298.86      289.69     24.52 o
   4  -9   1      610.82      673.01     41.17 o
   5  -9   1        5.89       14.56     12.82 o
   6  -9   1      132.60      151.24     24.14 o
   7  -9   1       17.33        0.00     24.85 o
  -8  -8   1       63.16       99.94     49.79 o
  -7  -8   1       11.16        8.98     23.10 o
  -6  -8   1       57.35       44.17     38.04 o
  -5  -8   1      184.48      210.55     22.16 o
  -4  -8   1      143.69      138.18     12.27 o
  -3  -8   1      380.11      370.88     19.36 o
  -2  -8   1       18.04        7.58      6.63 o
  -1  -8   1      690.46      671.20     36.47 o
   0  -8   1      484.11      455.56     26.76 o
   1  -8   1      511.18      440.81     42.14 o
   2  -8   1      103.65      110.49      9.86 o
   3  -8   1      123.45      126.81     11.88 o
   4  -8   1       19.82       15.96      8.66 o
   5  -8   1      216.24      232.51     26.00 o
   6  -8   1      405.12      441.01     37.85 o
   7  -8   1      111.12       92.77     30.43 o
   8  -8   1      121.51       83.16     31.07 o
  -8  -7   1      247.57      391.99     69.20 o
  -7  -7   1      629.81      701.61     87.39 o
  -6  -7   1       36.35       32.53     20.15 o
  -5  -7   1      733.57      794.47     36.32 o
  -4  -7   1      797.69      848.07     40.91 o
  -3  -7   1      349.67      337.30     26.44 o
  -2  -7   1     1630.70     1515.01     29.46 o
  -1  -7   1      836.42      768.21     22.43 o
   0  -7   1     1468.14     1501.84     42.43 o
   1  -7   1     1319.44     1446.97     42.11 o
   2  -7   1      312.08      293.87     13.41 o
   3  -7   1      474.27      470.43     18.59 o
   4  -7   1       72.22       70.13      9.16 o
   5  -7   1      171.89      139.66     18.52 o
   6  -7   1       46.64       34.38     17.24 o
   7  -7   1       63.88       63.18     20.70 o
   8  -7   1      336.75      421.13     65.75 o
  -8  -6   1      103.11      123.95     47.60 o
  -7  -6   1       64.75       45.75     21.58 o
  -6  -6   1      313.19      318.76     29.05 o
  -5  -6   1      706.63      732.21     36.05 o
  -4  -6   1     1382.48     1392.50     38.23 o
  -3  -6   1      419.24      412.54     14.82 o
  -2  -6   1      146.05      164.34      9.23 o
  -1  -6   1     1202.48     1256.23     23.48 o
   0  -6   1     6481.75     6547.62    109.36 o
   1  -6   1     7157.31     7550.48    104.76 o
   2  -6   1     1271.97     1202.86     22.08 o
   3  -6   1      298.43      310.66     12.53 o
   4  -6   1       84.57       85.89     17.16 o
   5  -6   1      504.88      509.41     29.66 o
   6  -6   1        1.72        0.00     13.32 o
   7  -6   1      186.93      193.56     37.08 o
   8  -6   1       95.07       84.20     41.27 o
  -9  -5   1       65.07       54.59     29.57 o
  -8  -5   1      252.03      238.66     25.79 o
  -7  -5   1     1255.73     1279.89     53.19 o
  -6  -5   1      214.33      198.70     22.94 o
  -5  -5   1      287.72      242.95     24.54 o
  -4  -5   1       11.92       12.48      7.77 o
  -3  -5   1      834.13      800.66     25.61 o
  -2  -5   1      873.99      906.49     20.17 o
  -1  -5   1     4858.93     4993.58     64.57 o
   0  -5   1     3719.77     3658.22     69.63 o
   1  -5   1      430.72      427.79     10.83 o
   2  -5   1      434.76      435.78     12.67 o
   3  -5   1     1561.97     1700.10     34.86 o
   4  -5   1      106.14       98.27     11.12 o
   5  -5   1      811.43      866.73     33.45 o
   6  -5   1        9.94        0.00     11.49 o
   7  -5   1       25.07       13.17     14.90 o
   8  -5   1      869.23      653.38     70.62 o
   9  -5   1      427.25      456.31     51.58 o
  -9  -4   1      213.36      198.96     41.69 o
  -8  -4   1        6.23       15.57     17.02 o
  -7  -4   1       58.03       47.70     11.93 o
  -6  -4   1      341.49      337.19     17.94 o
  -5  -4   1     1009.14      966.69     30.78 o
  -4  -4   1      503.51      508.32     18.95 o
  -3  -4   1        8.82        2.94      5.37 o
  -2  -4   1      127.54      133.92      6.84 o
  -1  -4   1     1304.52     1325.82     19.78 o
   0  -4   1     4634.00     4756.37     84.92 o
   1  -4   1     6916.97     7395.09     90.12 o
   2  -4   1      533.81      527.94     11.70 o
   3  -4   1       72.18       74.84      8.29 o
   4  -4   1      147.67      158.44     11.97 o
   5  -4   1      637.92      729.46     25.63 o
   6  -4   1      455.87      439.73     20.11 o
   7  -4   1      461.80      395.83     28.80 o
   8  -4   1      208.95      175.79     23.06 o
   9  -4   1       40.28       21.33     29.84 o
  -9  -3   1       34.37       66.14     34.82 o
  -8  -3   1      245.35      228.44     29.09 o
  -7  -3   1      786.21      762.73     36.97 o
  -6  -3   1      318.42      285.59     15.13 o
  -5  -3   1       53.68       57.10      7.04 o
  -4  -3   1        0.81        6.00      5.28 o
  -3  -3   1      897.64      903.68     19.70 o
  -2  -3   1      805.05      863.11     18.78 o
  -1  -3   1      587.06      631.20     12.58 o
   0  -3   1     2381.92     2264.55     40.39 o
   1  -3   1      775.14      797.27     13.87 o
   2  -3   1     1169.74     1271.62     22.93 o
   3  -3   1     1194.07     1253.46     24.53 o
   4  -3   1      313.54      285.50     13.78 o
   5  -3   1     1382.55     1400.62     28.00 o
   6  -3   1       48.93       50.11      8.40 o
   7  -3   1      424.58      363.60     27.77 o
   8  -3   1     1600.69     1481.65     71.11 o
   9  -3   1      100.38      114.93     40.77 o
  -9  -2   1      444.98      445.91     63.88 o
  -8  -2   1        8.79        0.00     14.58 o
  -7  -2   1      670.47      594.49     56.77 o
  -6  -2   1       74.39       59.42      8.48 o
  -5  -2   1      132.89      129.61     10.03 o
  -4  -2   1     3727.69     3852.32     54.72 o
  -3  -2   1     1863.28     1832.24     32.50 o
  -2  -2   1     1609.98     1581.67     26.34 o
  -1  -2   1      311.83      345.53      7.72 o
   0  -2   1     4310.72     4289.65     58.84 o
   1  -2   1      379.55      384.16      7.92 o
   2  -2   1     6977.76     7158.03     97.89 o
   3  -2   1     2635.13     2903.76     41.64 o
   4  -2   1       94.13      114.65      7.14 o
   5  -2   1     1188.14     1207.55     23.73 o
   6  -2   1     1560.03     1646.55     49.14 o
   7  -2   1      749.17      760.21     51.89 o
   8  -2   1      460.07      481.67     81.77 o
   9  -2   1       21.51        8.28     20.45 o
  -9  -1   1      110.31      200.76     52.40 o
  -8  -1   1       43.78       18.11     15.62 o
  -7  -1   1      639.37      573.91     26.30 o
  -6  -1   1      577.94      580.48     19.46 o
  -5  -1   1      446.55      482.03     17.93 o
  -4  -1   1      703.42      681.58     19.29 o
  -3  -1   1     5555.96     5315.56     78.64 o
  -2  -1   1    75906.45    83211.14   1347.65 o
  -1  -1   1     1064.11     1172.90     17.92 o
   0  -1   1     3890.48     3438.59     47.26 o
   1  -1   1     1609.45     1835.31     25.03 o
   2  -1   1     8848.63     8884.02    133.38 o
   3  -1   1      277.92      281.43     12.15 o
   4  -1   1      483.89      470.10     17.73 o
   5  -1   1     2424.78     2268.84     64.62 o
   6  -1   1      109.66      103.37     12.49 o
   7  -1   1      250.98      238.70     24.08 o
   8  -1   1      884.83      866.81    106.47 o
   9  -1   1      149.11      229.27     54.69 o
  -9   0   1      469.79      452.52     73.33 o
  -8   0   1       98.83       99.42     41.62 o
  -7   0   1        3.87        9.51     11.13 o
  -6   0   1       81.76       80.35     11.61 o
  -5   0   1      182.27      178.44     16.38 o
  -4   0   1    23572.06    25982.38    430.45 o
  -3   0   1     4618.78     4672.53    110.66 o
  -2   0   1     6030.87     5353.33     93.74 o
  -1   0   1      543.57      523.24     15.64 o
   1   0   1     1374.46     1533.76     30.62 o
   2   0   1    13341.38    13333.88    223.33 o
   3   0   1       30.77       40.50      7.93 o
   4   0   1      110.30      102.84     15.37 o
   5   0   1     5652.88     5695.96    118.66 o
   6   0   1      858.01      877.14     31.69 o
   7   0   1      890.62      772.65     52.01 o
   8   0   1      322.55      386.52     64.79 o
   9   0   1       12.59        0.00     37.25 o
  -9   1   1      114.02      183.21     56.19 o
  -8   1   1       51.32       23.33     44.92 o
  -7   1   1      642.85      527.78     69.61 o
  -6   1   1      563.62      584.54     32.94 o
  -5   1   1      434.18      416.25     22.70 o
  -4   1   1      707.65      704.55     26.44 o
  -3   1   1     5579.38     5246.79    106.91 o
  -2   1   1    75921.70    84131.65   1340.37 o
  -1   1   1     1060.43     1200.76     23.28 o
   0   1   1     3891.61     3531.61     46.46 o
   1   1   1     1607.69     1849.77     28.56 o
   2   1   1     8791.85     8633.22    161.38 o
   3   1   1      251.87      260.08     15.08 o
   4   1   1      509.53      456.08     23.00 o
   5   1   1     2416.71     2273.62     53.56 o
   6   1   1      112.12      117.91     16.89 o
   7   1   1      259.62      252.40     53.43 o
   8   1   1      879.89      774.36     90.32 o
   9   1   1      148.21      171.93     57.93 o
  -9   2   1      447.62      515.24     85.32 o
  -8   2   1        6.94        3.84     35.74 o
  -7   2   1      671.71      689.05     59.52 o
  -6   2   1       74.04       65.39     13.54 o
  -5   2   1      119.31       92.17     14.25 o
  -4   2   1     3715.33     3963.79     87.15 o
  -3   2   1     1839.14     1817.87     42.49 o
  -2   2   1     1600.87     1601.94     30.89 o
  -1   2   1      307.26      328.28     14.25 o
   0   2   1     4321.06     4333.21     52.15 o
   1   2   1      367.15      398.06     12.19 o
   2   2   1     7026.74     7185.63     98.31 o
   3   2   1     2669.56     2991.51     66.18 o
   4   2   1       91.31       98.55     12.22 o
   5   2   1     1199.23     1244.94     40.26 o
   6   2   1     1570.88     1593.61     46.70 o
   7   2   1      722.18      692.86     58.70 o
   8   2   1      471.14      597.77     82.31 o
   9   2   1       21.45       26.15     47.30 o
  -9   3   1       34.48       40.88     51.90 o
  -8   3   1      251.34      312.16     79.43 o
  -7   3   1      802.06      944.36     59.29 o
  -6   3   1      311.55      329.45     33.37 o
  -5   3   1       50.37       54.38     12.88 o
  -4   3   1        0.63        3.14      5.29 o
  -3   3   1      874.93      905.64     20.90 o
  -2   3   1      819.67      857.11     17.99 o
  -1   3   1      614.63      665.92     19.51 o
   0   3   1     2373.72     2269.71     28.18 o
   1   3   1      774.03      800.53     15.90 o
   2   3   1     1160.17     1239.26     23.03 o
   3   3   1     1205.30     1258.67     25.85 o
   4   3   1      321.22      295.12     19.03 o
   5   3   1     1350.85     1412.52     39.88 o
   6   3   1       50.85       37.87     12.77 o
   7   3   1      435.56      412.98     34.00 o
   8   3   1     1596.16     1550.93    129.13 o
   9   3   1       95.52       50.17     54.44 o
  -9   4   1      221.11      207.13     71.96 o
  -8   4   1        6.92        0.00     23.69 o
  -7   4   1       57.78       61.76     22.20 o
  -6   4   1      325.66      347.98     36.80 o
  -5   4   1     1003.63     1035.57     28.39 o
  -4   4   1      522.46      550.81     21.16 o
  -3   4   1       10.63       11.79      5.56 o
  -2   4   1      124.58      138.59      8.18 o
  -1   4   1     1287.91     1275.51     23.79 o
   0   4   1     4655.21     4754.64     56.79 o
   1   4   1     6904.26     7374.60     97.11 o
   2   4   1      515.36      516.51     14.63 o
   3   4   1       67.43       75.42      7.68 o
   4   4   1      150.99      133.28     12.73 o
   5   4   1      663.51      691.92     23.53 o
   6   4   1      462.85      452.27     44.23 o
   7   4   1      437.96      462.26     40.57 o
   8   4   1      215.60      325.41     99.36 o
   9   4   1       40.18        0.00     50.11 o
  -9   5   1       62.65      213.12     72.47 o
  -8   5   1      247.67      226.72     46.61 o
  -7   5   1     1267.24     1292.20     66.48 o
  -6   5   1      227.94      235.70     15.56 o
  -5   5   1      283.24      257.90     19.34 o
  -4   5   1       10.68       17.82      7.50 o
  -3   5   1      828.95      821.40     22.96 o
  -2   5   1      862.11      915.94     24.23 o
  -1   5   1     4871.95     5037.69     73.87 o
   0   5   1     3726.45     3621.64     45.51 o
   1   5   1      430.13      418.73     12.72 o
   2   5   1      454.20      435.93     17.85 o
   3   5   1     1589.14     1729.55     35.65 o
   4   5   1       91.27      106.37     10.20 o
   5   5   1      793.93      745.88     31.50 o
   6   5   1        9.16        1.55     10.06 o
   7   5   1       26.62       39.17     21.72 o
   8   5   1      866.23     1031.41    125.08 o
   9   5   1      426.41      404.45     65.68 o
  -9   6   1      100.62      142.90     72.97 o
  -8   6   1      102.75      122.43     60.40 o
  -7   6   1       65.03       79.47     27.83 o
  -6   6   1      304.84      347.23     32.91 o
  -5   6   1      725.23      759.23     35.20 o
  -4   6   1     1372.85     1447.08     37.54 o
  -3   6   1      399.34      373.73     17.80 o
  -2   6   1      149.37      145.33     10.94 o
  -1   6   1     1184.43     1279.71     23.57 o
   0   6   1     6482.01     6430.50     74.91 o
   1   6   1     7159.61     7544.27    102.18 o
   2   6   1     1264.62     1217.48     28.39 o
   3   6   1      295.16      308.57     16.13 o
   4   6   1       83.01       63.66     10.62 o
   5   6   1      511.97      487.17     28.73 o
   6   6   1        1.91        0.00     12.21 o
   7   6   1      188.85      211.85     49.58 o
   8   6   1       98.61      198.28     73.38 o
  -8   7   1      245.94      257.09     80.28 o
  -7   7   1      629.12      700.03     39.63 o
  -6   7   1       39.68       44.01     25.01 o
  -5   7   1      722.73      759.25     42.06 o
  -4   7   1      806.45      852.42     31.52 o
  -3   7   1      371.18      403.26     19.43 o
  -2   7   1     1622.02     1588.37     35.93 o
  -1   7   1      845.30      812.83     19.45 o
   0   7   1     1470.85     1413.11     21.32 o
   1   7   1     1317.98     1458.10     25.48 o
   2   7   1      315.23      335.13     17.38 o
   3   7   1      457.53      488.53     20.17 o
   4   7   1       83.48       82.48     15.29 o
   5   7   1      176.42      195.43     20.99 o
   6   7   1       45.01       28.01     15.54 o
   7   7   1       60.54       56.62     19.01 o
   8   7   1      338.41      577.43    113.22 o
  -8   8   1       59.38       62.37     65.72 o
  -7   8   1       11.22        1.17     20.64 o
  -6   8   1       56.89       20.46     17.62 o
  -5   8   1      193.74      187.35     29.85 o
  -4   8   1      127.13      122.22     15.98 o
  -3   8   1      375.79      369.73     21.44 o
  -2   8   1       19.18       20.67      8.62 o
  -1   8   1      675.34      651.20     17.05 o
   0   8   1      487.88      471.02     13.25 o
   1   8   1      520.41      561.93     16.90 o
   2   8   1       97.04      108.60     12.21 o
   3   8   1      123.29      154.32     15.56 o
   4   8   1       18.47       13.39     11.13 o
   5   8   1      206.67      201.05     24.32 o
   6   8   1      410.23      480.26     36.94 o
   7   8   1      115.19      171.90     31.99 o
   8   8   1      122.97      193.02     85.17 o
  -7   9   1      421.55      394.11     53.87 o
  -6   9   1        1.36        0.71     23.97 o
  -5   9   1      241.34      192.04     26.33 o
  -4   9   1      187.87      181.97     22.65 o
  -3   9   1       92.08       79.96     15.20 o
  -2   9   1       71.20       57.82      9.25 o
  -1   9   1       41.09       37.72      8.12 o
   0   9   1      499.96      504.36     17.85 o
   1   9   1        8.63        0.00      6.81 o
   2   9   1      122.44      124.97     11.99 o
   3   9   1      298.23      306.20     22.44 o
   4   9   1      620.03      693.23     40.46 o
   5   9   1        4.17       23.26     15.89 o
   6   9   1      130.56      122.66     43.83 o
   7   9   1       15.52       21.98     25.39 o
  -7  10   1      151.36      129.28     39.02 o
  -6  10   1       46.77       39.18     31.27 o
  -5  10   1      175.03      193.51     32.08 o
  -4  10   1       75.48       58.71     19.82 o
  -3  10   1      571.47      532.71     58.89 o
  -2  10   1       90.79       95.51     14.30 o
  -1  10   1      143.00      125.57     17.52 o
   0  10   1      514.68      485.76     28.39 o
   1  10   1      592.55      585.39     22.80 o
   2  10   1       96.93       82.61     13.14 o
   3  10   1      225.98      177.02     26.76 o
   4  10   1        1.84        5.16     16.29 o
   5  10   1       18.89        7.44     20.61 o
   6  10   1      538.32      649.50     75.97 o
  -6  11   1      128.23      136.90     43.85 o
  -5  11   1      112.85      144.84     49.24 o
  -4  11   1       18.23       22.93     22.66 o
  -3  11   1      478.60      445.14     44.40 o
  -2  11   1     1735.16     1768.75     80.95 o
  -1  11   1      730.02      763.38     47.13 o
   0  11   1      257.81      257.22     30.65 o
   1  11   1      494.72      498.50     52.23 o
   2  11   1      145.98      100.65     25.33 o
   3  11   1      509.55      489.81     45.56 o
   4  11   1       53.61       36.28     24.42 o
   5  11   1       89.09      103.25     29.97 o
   6  11   1        3.55        0.00     28.11 o
  -5  12   1       38.28       56.74     42.66 o
  -4  12   1      382.28      401.73     68.63 o
  -3  12   1      134.88       97.50     42.22 o
  -2  12   1       45.75        0.00     30.36 o
  -1  12   1       30.24       22.11     20.68 o
   0  12   1      998.24     1001.91     57.09 o
   1  12   1      572.95      619.29     47.21 o
   2  12   1      104.37       70.97     40.61 o
   3  12   1       57.55       59.45     38.95 o
   4  12   1       42.89       85.18     44.25 o
   5  12   1        3.83        0.00     34.91 o
  -4  13   1       41.70       35.34     41.11 o
  -3  13   1       61.06       27.88     39.66 o
  -2  13   1     1080.59     1199.31    114.13 o
  -1  13   1      187.36      143.27     41.62 o
   1  13   1       24.62       20.55     31.71 o
   2  13   1       73.76       80.49     44.80 o
   3  13   1       82.20      150.05     52.21 o
  -1 -14   2        0.78        2.06     32.22 o
   0 -14   2        8.04       26.54     32.29 o
   1 -14   2       47.95       27.67     34.03 o
  -4 -13   2      159.87      127.54     28.37 o
  -3 -13   2       63.68       56.10     40.20 o
  -2 -13   2      679.73      581.83     63.69 o
  -1 -13   2      347.43      361.66     61.57 o
   0 -13   2       38.45       11.09     29.20 o
   1 -13   2       64.11       39.63     32.02 o
   2 -13   2       14.57       32.52     24.21 o
   3 -13   2       14.24       20.42     27.80 o
  -5 -12   2      164.83      111.39     25.42 o
  -4 -12   2      564.58      604.70     48.38 o
  -3 -12   2      516.81      554.99     66.15 o
  -2 -12   2      404.48      368.04     47.96 o
  -1 -12   2       28.89       44.02     29.39 o
   0 -12   2        0.89        0.00     24.52 o
   1 -12   2      372.69      321.06     39.31 o
   2 -12   2       36.46        3.88     20.72 o
   3 -12   2      247.38      290.49     26.65 o
   4 -12   2        0.27        4.14     18.55 o
   5 -12   2      352.52      381.27     37.72 o
  -6 -11   2      112.21       78.93     31.28 o
  -5 -11   2      250.83      290.27     38.44 o
  -4 -11   2      129.57       97.43     27.04 o
  -3 -11   2       73.73       59.76     19.14 o
  -2 -11   2      968.53      937.71     70.58 o
  -1 -11   2     1174.97     1197.58     76.21 o
   0 -11   2      187.58      191.28     35.46 o
   1 -11   2      300.54      258.12     32.95 o
   2 -11   2       14.83       14.86     18.85 o
   3 -11   2       97.44       62.74     19.18 o
   4 -11   2      169.23      223.57     33.46 o
   5 -11   2      364.54      433.42     36.53 o
   6 -11   2      317.77      346.69    113.02 o
  -7 -10   2      228.74      274.38     44.81 o
  -6 -10   2      121.41      162.26     34.53 o
  -5 -10   2      130.60      176.79     23.88 o
  -4 -10   2      177.85      167.12     21.44 o
  -3 -10   2      631.31      575.22     79.78 o
  -2 -10   2      318.93      310.34     24.81 o
  -1 -10   2       75.61       69.21     21.62 o
   0 -10   2      215.95      198.58     29.88 o
   1 -10   2      397.00      356.64     34.97 o
   2 -10   2      226.45      289.52     35.41 o
   3 -10   2      359.26      361.99     32.90 o
   4 -10   2      118.48      156.34     39.64 o
   5 -10   2      182.58      115.06     32.76 o
   6 -10   2      431.37      464.07     57.65 o
  -7  -9   2      124.46      148.95     35.18 o
  -6  -9   2       25.61       66.50     20.72 o
  -5  -9   2      151.11      156.39     20.16 o
  -4  -9   2       58.85       41.36     12.77 o
  -3  -9   2      108.87       89.99     20.28 o
  -2  -9   2      150.29      124.62     15.44 o
  -1  -9   2       18.79       41.16     17.83 o
   0  -9   2      696.30      661.75     41.03 o
   1  -9   2      148.11      113.88     21.61 o
   2  -9   2       22.16        6.19     12.14 o
   3  -9   2      143.04      101.56     18.00 o
   4  -9   2      693.04      721.06     32.09 o
   5  -9   2      195.77      187.18     24.85 o
   6  -9   2      313.66      354.18     55.12 o
   7  -9   2        4.99       17.89     24.81 o
  -8  -8   2        4.12        0.00     40.16 o
  -7  -8   2      153.86      181.83     42.56 o
  -6  -8   2       53.37       74.05     21.10 o
  -5  -8   2      101.96      110.56     18.00 o
  -4  -8   2      428.77      430.12     19.76 o
  -3  -8   2      457.00      450.56     22.64 o
  -2  -8   2      989.93      960.58     27.21 o
  -1  -8   2     1170.49     1295.96     53.76 o
   0  -8   2      292.42      257.96     20.79 o
   1  -8   2      142.37      140.13     11.55 o
   2  -8   2      184.69      172.94     12.26 o
   3  -8   2       71.61       58.52      9.71 o
   4  -8   2      229.47      225.47     15.34 o
   5  -8   2        3.13        8.56     12.80 o
   6  -8   2      404.09      395.39     52.45 o
   7  -8   2      174.10      148.62     38.34 o
  -8  -7   2      182.73      243.21     60.01 o
  -7  -7   2      302.10      358.71     34.09 o
  -6  -7   2      119.06      177.77     24.72 o
  -5  -7   2       30.46       17.27     12.32 o
  -4  -7   2      556.44      545.43     19.49 o
  -3  -7   2      770.72      791.63     22.70 o
  -2  -7   2      945.94      889.17     22.17 o
  -1  -7   2     1338.73     1388.90     27.00 o
   0  -7   2     1916.35     1914.54     56.09 o
   1  -7   2      485.16      459.95     15.49 o
   2  -7   2      123.61      137.08      9.43 o
   3  -7   2      218.93      189.36     13.50 o
   4  -7   2      308.75      310.68     17.15 o
   5  -7   2      686.11      688.38     45.05 o
   6  -7   2      266.80      230.80     27.70 o
   7  -7   2      124.07      160.14     33.11 o
   8  -7   2       61.96       65.93     30.42 o
  -8  -6   2      207.29      335.50     61.25 o
  -7  -6   2      649.13      655.83     42.96 o
  -6  -6   2       42.86        6.73     13.13 o
  -5  -6   2      217.47      230.04     18.78 o
  -4  -6   2     2354.86     2282.09     52.57 o
  -3  -6   2     4410.91     4569.49     71.35 o
  -2  -6   2     3396.88     3419.32     50.91 o
  -1  -6   2      254.25      283.60     10.88 o
   0  -6   2      269.01      250.38     16.02 o
   1  -6   2     2162.40     2173.92     32.99 o
   2  -6   2      689.82      827.70     18.29 o
   3  -6   2      475.83      461.66     15.02 o
   4  -6   2      102.94      112.45     12.37 o
   5  -6   2      169.76      125.31     17.26 o
   6  -6   2      422.75      480.25     35.99 o
   7  -6   2      468.25      398.02     43.38 o
   8  -6   2      333.06      370.70     83.96 o
  -9  -5   2       48.61       23.37     26.94 o
  -8  -5   2       93.31       95.09     20.50 o
  -7  -5   2      353.91      388.86     56.62 o
  -6  -5   2       35.95       46.09     15.06 o
  -5  -5   2      169.17      185.99     16.67 o
  -4  -5   2      128.78      117.81     12.36 o
  -3  -5   2      152.57      179.07     11.79 o
  -2  -5   2     5290.22     5349.61     69.43 o
  -1  -5   2     8231.58     8596.63    101.23 o
   0  -5   2     1896.71     1784.44     37.65 o
   1  -5   2     3132.53     3162.71     43.40 o
   2  -5   2      285.26      287.34     12.86 o
   3  -5   2      867.05      952.46     19.39 o
   4  -5   2      313.06      328.89     16.41 o
   5  -5   2     1616.30     1625.88     49.35 o
   6  -5   2      190.08      229.25     30.92 o
   7  -5   2      215.31      222.07     28.00 o
   8  -5   2      172.74      150.82     27.16 o
   9  -5   2      296.57      280.82     44.42 o
  -9  -4   2      395.18      361.09     49.17 o
  -8  -4   2      234.26      304.49     31.38 o
  -7  -4   2       77.89       63.11     13.36 o
  -6  -4   2      415.62      400.91     17.40 o
  -5  -4   2      279.37      276.79     17.32 o
  -4  -4   2      412.98      381.24     17.60 o
  -3  -4   2     2023.77     2128.66     40.15 o
  -2  -4   2     2874.93     2853.96     39.58 o
  -1  -4   2      640.58      708.78     12.92 o
   0  -4   2      218.16      202.03     10.48 o
   1  -4   2     5898.44     6010.06     75.96 o
   2  -4   2      169.97      214.09      9.40 o
   3  -4   2     1495.91     1603.36     27.03 o
   4  -4   2      443.90      485.79     31.91 o
   5  -4   2       51.36       38.75      7.02 o
   6  -4   2      696.46      683.34     34.62 o
   7  -4   2      113.28      107.78     18.47 o
   8  -4   2      739.39      684.50     51.84 o
   9  -4   2       51.43        0.00     29.25 o
  -9  -3   2       37.38       21.21     31.90 o
  -8  -3   2        4.91        7.74     15.68 o
  -7  -3   2      352.77      354.29     25.83 o
  -6  -3   2       44.22       38.91      8.24 o
  -5  -3   2       96.64      101.27      8.25 o
  -4  -3   2      560.65      571.95     16.57 o
  -3  -3   2       68.13       64.58      6.44 o
  -2  -3   2     1008.91      956.28     17.70 o
  -1  -3   2      677.21      624.64     12.53 o
   0  -3   2     1306.98     1308.63     21.72 o
   1  -3   2     4108.43     4313.75     52.40 o
   2  -3   2      764.89      839.86     14.59 o
   3  -3   2     2032.27     2143.18     32.00 o
   4  -3   2     3005.25     3160.36     50.29 o
   5  -3   2     1249.89     1225.28     26.10 o
   6  -3   2      699.58      685.17     28.33 o
   7  -3   2       51.08       47.62     20.49 o
   8  -3   2      384.24      346.13     49.43 o
   9  -3   2      141.43      167.00     44.26 o
  -9  -2   2       25.71        8.80     18.25 o
  -8  -2   2      139.11      122.55     21.93 o
  -7  -2   2       39.55       26.38     15.37 o
  -6  -2   2      387.07      402.09     18.20 o
  -5  -2   2      488.93      458.77     15.65 o
  -4  -2   2     4387.65     4559.33     66.99 o
  -3  -2   2      919.22     1006.23     21.79 o
  -2  -2   2      408.47      407.44      9.34 o
  -1  -2   2     6479.05     6973.09     83.84 o
   0  -2   2     5165.49     5051.18     58.03 o
   1  -2   2     5000.04     5173.58     61.04 o
   2  -2   2      106.27      110.52      5.95 o
   3  -2   2      524.18      551.23     13.95 o
   4  -2   2      298.37      323.19     11.73 o
   5  -2   2      592.70      602.31     16.69 o
   6  -2   2     1466.10     1457.92     41.74 o
   7  -2   2        9.96       15.92     13.65 o
   8  -2   2      698.88      703.69     41.59 o
   9  -2   2      115.89      104.21     30.68 o
  -9  -1   2      141.28       94.96     40.57 o
  -8  -1   2       62.82       51.58     17.96 o
  -7  -1   2      173.42      160.57     19.85 o
  -6  -1   2     2989.67     3156.97     64.65 o
  -5  -1   2     1544.38     1490.00     30.23 o
  -4  -1   2     2704.02     2659.47     44.56 o
  -3  -1   2      604.83      595.89     14.38 o
  -2  -1   2      565.71      595.36     12.91 o
  -1  -1   2      668.33      734.18     13.98 o
   0  -1   2      168.90      163.68      4.88 o
   1  -1   2     2285.67     2044.39     25.43 o
   2  -1   2      758.21      748.58     18.95 o
   3  -1   2     1305.13     1301.57     26.19 o
   4  -1   2     1909.78     1965.61     38.12 o
   5  -1   2     1027.26     1061.20     26.31 o
   6  -1   2     1127.52     1081.18     48.53 o
   7  -1   2       45.97       31.67     20.16 o
   8  -1   2      130.48      135.72     43.72 o
   9  -1   2      437.32      515.86     76.72 o
 -10   0   2        5.39        6.10     39.50 o
  -9   0   2      232.93      190.50     51.24 o
  -8   0   2       11.42        0.00     30.14 o
  -7   0   2       81.19       83.89     17.53 o
  -6   0   2        0.60        0.00     10.03 o
  -5   0   2     1673.09     1600.12     62.58 o
  -4   0   2    23838.13    25834.44    429.25 o
  -3   0   2    10174.05    11163.29    191.50 o
  -2   0   2      624.61      632.32     29.74 o
  -1   0   2       73.18       76.29      2.73 o
   0   0   2        6.57        8.19      2.06 o
   1   0   2    12772.76    13067.70    230.56 o
   2   0   2      232.91      308.66     14.99 o
   3   0   2     4629.97     4497.42    116.06 o
   4   0   2       42.24       43.83      9.20 o
   5   0   2        6.38       18.05     10.16 o
   6   0   2     1787.91     1760.20     47.87 o
   7   0   2        8.96       16.47     26.73 o
   8   0   2      491.46      480.40     69.92 o
   9   0   2      107.81      111.50     48.08 o
  -9   1   2      139.24      109.16     47.40 o
  -8   1   2       67.07       72.12     17.47 o
  -7   1   2      162.61      210.06     47.62 o
  -6   1   2     2980.49     3180.74     91.38 o
  -5   1   2     1536.86     1486.63     68.60 o
  -4   1   2     2693.26     2613.21     58.72 o
  -3   1   2      600.83      590.59     22.71 o
  -2   1   2      600.11      652.68     21.70 o
  -1   1   2      667.55      757.67     19.77 o
   0   1   2      192.30      174.66      4.13 o
   1   1   2     2283.58     2033.74     31.75 o
   2   1   2      756.02      750.55     16.10 o
   3   1   2     1310.99     1329.33     34.26 o
   4   1   2     1899.94     2019.98     49.92 o
   5   1   2     1022.04     1035.13     44.84 o
   6   1   2     1142.93     1141.33     47.07 o
   7   1   2       44.82       51.80     36.00 o
   8   1   2      126.42       56.28     42.41 o
   9   1   2      438.75      457.66     78.04 o
  -9   2   2       31.18       17.84     43.64 o
  -8   2   2      126.14      165.88     51.08 o
  -7   2   2       35.71       17.38     22.81 o
  -6   2   2      388.66      465.98     34.60 o
  -5   2   2      497.24      480.35     28.30 o
  -4   2   2     4408.12     4536.49     99.72 o
  -3   2   2      935.32      996.57     32.42 o
  -2   2   2      387.23      381.04     16.61 o
  -1   2   2     6502.15     7065.05    100.90 o
   0   2   2     5106.98     5018.22     61.16 o
   1   2   2     5030.10     5231.72     67.98 o
   2   2   2      126.34      119.81      6.86 o
   3   2   2      491.56      533.20     25.87 o
   4   2   2      306.74      323.95     17.13 o
   5   2   2      602.07      575.52     25.25 o
   6   2   2     1453.14     1462.81     62.35 o
   7   2   2        8.45        0.72     22.27 o
   8   2   2      703.96      578.65     86.91 o
   9   2   2      120.80      230.82     67.60 o
  -9   3   2       36.39       22.14     46.40 o
  -8   3   2        4.14       37.04     28.34 o
  -7   3   2      339.61      319.64     50.97 o
  -6   3   2       53.47       59.80     20.18 o
  -5   3   2       87.29       74.37     14.22 o
  -4   3   2      559.11      530.34     19.78 o
  -3   3   2       67.82       59.28      7.10 o
  -2   3   2     1002.73      929.67     19.21 o
  -1   3   2      629.12      625.63     16.97 o
   0   3   2     1363.03     1379.12     19.49 o
   1   3   2     4054.13     4295.29     58.26 o
   2   3   2      762.93      795.11     17.28 o
   3   3   2     2066.60     2218.95     39.16 o
   4   3   2     3023.26     3274.63     59.17 o
   5   3   2     1217.07     1214.97     36.58 o
   6   3   2      717.27      772.48     40.98 o
   7   3   2       49.56        2.79     32.60 o
   8   3   2      382.27      482.83     81.44 o
   9   3   2      141.53      144.25     63.66 o
  -9   4   2      400.59      442.78     89.08 o
  -8   4   2      231.77      328.55     34.67 o
  -7   4   2       73.03       19.09     19.37 o
  -6   4   2      414.01      425.27     33.56 o
  -5   4   2      270.06      291.58     15.88 o
  -4   4   2      415.91      408.97     18.65 o
  -3   4   2     2044.49     2167.44     47.75 o
  -2   4   2     2914.83     2799.83     47.90 o
  -1   4   2      635.04      698.66     17.29 o
   0   4   2      217.94      208.17      6.47 o
   1   4   2     5956.01     6076.68     80.85 o
   2   4   2      160.50      214.94     10.11 o
   3   4   2     1441.65     1555.51     31.89 o
   4   4   2      456.11      480.54     22.94 o
   5   4   2       51.63       37.58      8.28 o
   6   4   2      698.14      697.55     37.98 o
   7   4   2      106.22      124.26     54.40 o
   8   4   2      741.21      884.23     79.73 o
   9   4   2       53.05       13.10     56.66 o
  -9   5   2       49.08        0.00     53.48 o
  -8   5   2       89.50      101.48     30.72 o
  -7   5   2      368.70      377.89     40.84 o
  -6   5   2       44.00       31.53     14.69 o
  -5   5   2      164.63      139.86     15.44 o
  -4   5   2      130.15      124.31     12.06 o
  -3   5   2      154.68      135.64     10.54 o
  -2   5   2     5249.94     5214.34    107.06 o
  -1   5   2     8226.06     8531.84    119.60 o
   0   5   2     1895.90     1795.35     24.19 o
   1   5   2     3106.66     3209.93     47.33 o
   2   5   2      285.89      270.64     13.27 o
   3   5   2      897.04      977.26     24.54 o
   4   5   2      313.68      339.78     16.29 o
   5   5   2     1607.23     1514.26     59.24 o
   6   5   2      186.90      173.98     22.82 o
   7   5   2      216.96      244.02     67.26 o
   8   5   2      173.06      135.50     65.74 o
   9   5   2      296.16      325.98     86.39 o
  -9   6   2      203.61      239.96     57.53 o
  -8   6   2      206.95      236.14    147.20 o
  -7   6   2      633.93      641.57     53.32 o
  -6   6   2       42.41       36.44     14.06 o
  -5   6   2      212.52      167.55     18.76 o
  -4   6   2     2363.57     2286.47     56.77 o
  -3   6   2     4417.42     4536.84     77.62 o
  -2   6   2     3410.70     3371.93     59.71 o
  -1   6   2      258.50      294.16      9.83 o
   0   6   2      275.23      261.08      8.13 o
   1   6   2     2172.47     2132.42     34.85 o
   2   6   2      669.97      811.62     23.16 o
   3   6   2      482.04      485.35     19.93 o
   4   6   2      107.64      114.16     12.36 o
   5   6   2      168.00      139.72     17.97 o
   6   6   2      422.86      374.66     26.11 o
   7   6   2      472.16      620.01    100.50 o
   8   6   2      327.53      484.95     96.26 o
  -8   7   2      187.89      215.81     78.77 o
  -7   7   2      318.86      307.17     60.36 o
  -6   7   2      110.84      125.15     20.35 o
  -5   7   2       28.23       11.50     12.71 o
  -4   7   2      545.63      517.20     25.18 o
  -3   7   2      762.42      815.01     26.54 o
  -2   7   2      946.84      843.29     25.67 o
  -1   7   2     1341.99     1325.97     26.87 o
   0   7   2     1901.34     1931.80     26.72 o
   1   7   2      494.94      479.97     13.98 o
   2   7   2      124.31      142.68     11.90 o
   3   7   2      220.86      220.01     13.86 o
   4   7   2      297.88      313.35     20.70 o
   5   7   2      705.24      793.37     48.76 o
   6   7   2      263.21      227.77     29.06 o
   7   7   2      125.90      151.01     79.93 o
   8   7   2       58.42        9.59     63.56 o
  -8   8   2        5.25       13.62     59.69 o
  -7   8   2      147.80      131.01     28.92 o
  -6   8   2       53.76       33.16     20.03 o
  -5   8   2       94.01       87.25     20.40 o
  -4   8   2      447.88      415.69     35.96 o
  -3   8   2      443.52      434.92     23.79 o
  -2   8   2      990.96      928.66     29.79 o
  -1   8   2     1178.67     1314.70     26.01 o
   0   8   2      294.48      258.97     10.17 o
   1   8   2      128.84      129.66      9.25 o
   2   8   2      195.30      166.67     17.72 o
   3   8   2       69.07       63.69     12.16 o
   4   8   2      227.76      236.05     21.04 o
   5   8   2        3.66        1.88     12.33 o
   6   8   2      404.74      365.53     40.52 o
   7   8   2      177.02      182.95     32.46 o
  -7   9   2      122.01      127.41     37.26 o
  -6   9   2       25.54       23.19     27.45 o
  -5   9   2      158.53      183.53     33.74 o
  -4   9   2       56.44       51.62     16.36 o
  -3   9   2      106.91      101.83     16.68 o
  -2   9   2      157.19      140.56     15.16 o
  -1   9   2       18.21       12.21      7.24 o
   0   9   2      690.17      715.03     22.20 o
   1   9   2      139.32      130.89     10.17 o
   2   9   2       22.44       30.38      8.72 o
   3   9   2      137.47      122.84     16.47 o
   4   9   2      703.29      712.48     41.12 o
   5   9   2      200.28      258.55     26.82 o
   6   9   2      314.43      246.17     38.02 o
   7   9   2        5.00        0.00     24.92 o
  -7  10   2      235.40      180.51     44.67 o
  -6  10   2      120.95      135.03     41.43 o
  -5  10   2      122.86      134.99     33.44 o
  -4  10   2      179.24      166.59     29.74 o
  -3  10   2      628.49      711.84     65.53 o
  -2  10   2      318.06      299.70     21.25 o
  -1  10   2       74.79       41.55     10.72 o
   0  10   2      217.21      224.03     20.10 o
   1  10   2      413.75      430.31     23.87 o
   2  10   2      229.56      285.62     19.90 o
   3  10   2      348.88      373.92     38.63 o
   4  10   2      115.50      119.24     24.36 o
   5  10   2      178.69      123.52     29.04 o
   6  10   2      431.50      389.75     60.52 o
  -6  11   2      113.80      141.07     43.82 o
  -5  11   2      255.07      307.68     41.36 o
  -4  11   2      131.06      154.08     31.12 o
  -3  11   2       75.60       86.64     25.59 o
  -2  11   2      960.86      967.33     58.59 o
  -1  11   2     1184.69     1207.59     57.94 o
   0  11   2      176.65      144.09     25.17 o
   1  11   2      289.51      300.61     26.30 o
   2  11   2       15.07       23.99     19.76 o
   3  11   2       94.10       67.07     25.49 o
   4  11   2      176.16      177.00     33.78 o
   5  11   2      369.58      437.77     75.88 o
   6  11   2      318.81      358.15     63.47 o
  -5  12   2      164.78      169.04     51.27 o
  -4  12   2      560.04      582.89     81.17 o
  -3  12   2      522.67      727.64     82.97 o
  -2  12   2      404.24      395.76     61.33 o
  -1  12   2       28.75       52.19     21.69 o
   0  12   2        1.25        1.81     19.64 o
   1  12   2      387.55      405.55     39.56 o
   2  12   2       29.63        6.65     34.34 o
   3  12   2      252.70      330.90     63.57 o
   4  12   2        0.17        7.66     36.50 o
   5  12   2      347.96      450.42     71.52 o
  -4  13   2      160.38      207.66     58.97 o
  -3  13   2       62.18       60.10     41.86 o
  -2  13   2      672.95      788.35     90.92 o
  -1  13   2      348.93      285.15     51.30 o
   1  13   2       60.46       50.87     34.26 o
   2  13   2       14.76        0.00     36.06 o
   3  13   2       13.59       10.99     43.20 o
  -1 -14   3      204.40      150.58     42.53 o
   0 -14   3        0.89       31.52     33.53 o
  -3 -13   3       90.32       88.13     36.57 o
  -2 -13   3       23.85       45.59     31.79 o
  -1 -13   3      184.39      218.21     81.99 o
   0 -13   3       61.98       30.10     29.48 o
   1 -13   3       77.37       98.55     51.59 o
   2 -13   3       82.18       55.71     27.00 o
   3 -13   3       81.13       77.53     27.92 o
  -5 -12   3       92.20       96.23     28.04 o
  -4 -12   3      162.01      114.74     27.40 o
  -3 -12   3      650.89      633.34     61.79 o
  -2 -12   3      140.42      176.06     77.45 o
  -1 -12   3      199.31      181.77     37.95 o
   0 -12   3      138.27       81.82     31.36 o
   1 -12   3      117.62      167.34     31.10 o
   2 -12   3      115.61       84.63     27.07 o
   3 -12   3      644.28      688.53     39.50 o
   4 -12   3      306.56      260.81     46.39 o
  -6 -11   3      295.00      331.12     44.31 o
  -5 -11   3      499.78      593.78     43.48 o
  -4 -11   3      346.95      389.42     34.73 o
  -3 -11   3      443.79      471.05     35.63 o
  -2 -11   3      119.75       71.46     46.82 o
  -1 -11   3      208.50      231.36     39.81 o
   0 -11   3       77.27      106.59     25.91 o
   1 -11   3      535.93      549.71     54.89 o
   2 -11   3       85.20       75.76     23.41 o
   3 -11   3      743.39      720.11     45.77 o
   4 -11   3      182.86      172.01     27.50 o
   5 -11   3       60.91       71.09     22.68 o
  -7 -10   3      275.99      303.33     71.16 o
  -6 -10   3      127.15      104.91     30.70 o
  -5 -10   3      118.38      153.97     23.37 o
  -4 -10   3      109.26       86.48     18.36 o
  -3 -10   3      410.63      328.88     41.37 o
  -2 -10   3      315.81      327.57     31.14 o
  -1 -10   3      155.27      156.42     28.94 o
   0 -10   3      160.23      154.96     26.34 o
   1 -10   3       84.63       91.48     22.79 o
   2 -10   3      780.43      738.70     36.59 o
   3 -10   3     1098.41     1225.04     50.85 o
   4 -10   3      387.21      424.51     51.52 o
   5 -10   3      174.91      182.35     34.78 o
   6 -10   3       52.40       27.45     27.76 o
  -7  -9   3       11.78        4.54     24.90 o
  -6  -9   3      140.91      186.45     27.25 o
  -5  -9   3       16.88       22.43     13.38 o
  -4  -9   3      387.81      369.90     23.82 o
  -3  -9   3       23.91       24.58     13.13 o
  -2  -9   3      261.39      266.78     21.87 o
  -1  -9   3        5.65       23.25     14.28 o
   0  -9   3     1074.93     1060.94    104.21 o
   1  -9   3      612.35      540.93     41.26 o
   2  -9   3      334.85      369.43     26.31 o
   3  -9   3        1.73        0.00     12.28 o
   4  -9   3      127.47      119.75     16.87 o
   5  -9   3       62.58       91.18     21.87 o
   6  -9   3       15.57        4.96     19.26 o
   7  -9   3       32.27       54.00     29.14 o
  -8  -8   3        3.02        0.76     42.35 o
  -7  -8   3      158.23      159.71     32.06 o
  -6  -8   3      134.09      119.55     32.11 o
  -5  -8   3      852.28      868.12     28.23 o
  -4  -8   3      252.21      278.45     16.64 o
  -3  -8   3      193.98      177.11     14.65 o
  -2  -8   3      900.26      970.40     35.93 o
  -1  -8   3       54.40       47.89     14.22 o
   0  -8   3       18.67        7.34     11.49 o
   1  -8   3      380.71      375.41     14.92 o
   2  -8   3      524.47      538.11     20.25 o
   3  -8   3      452.47      453.56     22.69 o
   4  -8   3      330.20      294.39     17.69 o
   5  -8   3       15.42        3.74      9.66 o
   6  -8   3      179.40      180.37     33.37 o
   7  -8   3       70.83       40.86     28.54 o
  -8  -7   3      347.29      536.51     77.32 o
  -7  -7   3      209.68      222.66     27.28 o
  -6  -7   3      218.85      219.67     37.50 o
  -5  -7   3      918.21     1012.30     40.10 o
  -4  -7   3     1679.47     1693.53     37.37 o
  -3  -7   3      480.67      468.35     18.40 o
  -2  -7   3       84.86       76.53      8.33 o
  -1  -7   3      149.56      128.66      9.29 o
   0  -7   3      281.15      247.24     22.45 o
   1  -7   3      975.74      982.62     23.98 o
   2  -7   3      506.91      549.17     18.49 o
   3  -7   3        7.32        9.37      7.24 o
   4  -7   3      349.38      302.49     16.85 o
   5  -7   3      575.88      612.31     35.86 o
   6  -7   3      284.86      317.81     31.53 o
   7  -7   3       96.75       75.31     28.41 o
   8  -7   3       18.34       32.46     28.10 o
  -8  -6   3       73.41      118.85     45.18 o
  -7  -6   3      313.09      404.37     33.93 o
  -6  -6   3      139.27      165.50     21.81 o
  -5  -6   3      475.11      524.86     29.67 o
  -4  -6   3      974.83      921.19     23.54 o
  -3  -6   3     2909.02     3006.41     51.53 o
  -2  -6   3     2772.40     2854.90     45.44 o
  -1  -6   3      685.21      659.05     16.14 o
   0  -6   3      120.22      130.16     12.14 o
   1  -6   3      549.49      568.84     14.37 o
   2  -6   3      424.47      404.66     13.69 o
   3  -6   3      160.82      147.76      9.46 o
   4  -6   3     1090.25     1042.02     43.91 o
   5  -6   3      532.61      494.96     29.00 o
   6  -6   3      130.38      124.68     25.44 o
   7  -6   3      178.24      180.78     35.25 o
   8  -6   3      374.03      397.89     80.85 o
  -9  -5   3       66.76       54.40     29.75 o
  -8  -5   3       75.41       45.81     18.11 o
  -7  -5   3      153.33      128.29     26.65 o
  -6  -5   3      284.61      253.97     25.05 o
  -5  -5   3     2868.43     2990.54     64.35 o
  -4  -5   3     1914.32     1948.22     36.75 o
  -3  -5   3     1252.26     1212.68     24.68 o
  -2  -5   3      318.88      311.40     11.84 o
  -1  -5   3      699.09      643.52     14.09 o
   0  -5   3      122.09       82.92     10.67 o
   1  -5   3     2898.61     2970.46     39.76 o
   2  -5   3       27.15       35.12      5.52 o
   3  -5   3     1283.85     1257.70     23.56 o
   4  -5   3     1095.57     1049.56     24.00 o
   5  -5   3     1338.62     1379.93     44.70 o
   6  -5   3     1721.61     1735.84     50.73 o
   7  -5   3       49.72       35.57     15.87 o
   8  -5   3      149.94      155.25     26.92 o
  -9  -4   3       57.67       25.28     27.98 o
  -8  -4   3       72.78       85.94     20.28 o
  -7  -4   3       79.41      101.07     16.85 o
  -6  -4   3      308.21      296.68     19.35 o
  -5  -4   3       27.44       29.55      6.81 o
  -4  -4   3     2303.22     2362.77     39.84 o
  -3  -4   3     2237.76     2246.84     38.77 o
  -2  -4   3     2084.29     2241.98     40.26 o
  -1  -4   3      822.77      824.64     15.39 o
   0  -4   3       16.29        7.63      3.31 o
   1  -4   3     2171.58     2157.70     32.13 o
   2  -4   3      365.91      377.96     14.25 o
   3  -4   3      248.15      253.99     10.20 o
   4  -4   3     1173.26     1179.18     22.78 o
   5  -4   3      254.48      276.63     13.68 o
   6  -4   3      304.35      313.74     17.25 o
   7  -4   3      106.47       74.23     17.35 o
   8  -4   3      129.18      154.10     29.80 o
   9  -4   3      130.99      158.20     42.01 o
  -9  -3   3       41.24       12.61     29.87 o
  -8  -3   3        9.43        3.33     16.17 o
  -7  -3   3       75.02       81.83     19.00 o
  -6  -3   3       12.16       19.36      7.84 o
  -5  -3   3      363.71      404.57     18.33 o
  -4  -3   3      800.47      775.03     17.69 o
  -3  -3   3     1410.03     1442.64     25.31 o
  -2  -3   3     1420.07     1432.74     23.55 o
  -1  -3   3      761.35      814.88     15.66 o
   0  -3   3       94.28       90.24      3.84 o
   1  -3   3     2394.04     2366.48     40.95 o
   2  -3   3     2416.17     2733.59     36.47 o
   3  -3   3      370.97      402.80     13.33 o
   4  -3   3      411.98      369.97     14.78 o
   5  -3   3     1495.76     1562.65     33.69 o
   6  -3   3     1195.97     1210.37     40.51 o
   7  -3   3       10.72       33.10     18.75 o
   8  -3   3       35.09       26.96     18.40 o
   9  -3   3      149.60      127.30     42.12 o
  -9  -2   3      178.19      189.80     28.94 o
  -8  -2   3      244.76      223.15     27.63 o
  -7  -2   3      253.58      250.08     27.07 o
  -6  -2   3      358.87      359.95     17.10 o
  -5  -2   3      215.44      218.42     11.11 o
  -4  -2   3      644.16      642.37     16.30 o
  -3  -2   3     3329.73     3271.23     46.58 o
  -2  -2   3      177.28      188.40     11.68 o
  -1  -2   3      257.24      263.08      8.44 o
   0  -2   3      443.87      433.81      8.02 o
   1  -2   3     1683.59     1682.83     26.61 o
   2  -2   3      513.09      520.80     10.31 o
   3  -2   3      346.51      381.07     11.38 o
   4  -2   3     1655.91     1625.95     27.82 o
   5  -2   3       54.92       50.90      7.70 o
   6  -2   3       58.40       53.56     10.26 o
   7  -2   3      170.72      180.34     32.92 o
   8  -2   3       13.03       21.57     16.15 o
   9  -2   3      416.64      427.03     65.30 o
 -10  -1   3       82.02       33.49     42.30 o
  -9  -1   3      207.75      244.18     53.64 o
  -8  -1   3      320.01      333.42     65.75 o
  -7  -1   3      266.65      263.41     20.82 o
  -6  -1   3     1540.82     1580.63     35.09 o
  -5  -1   3      305.66      284.69     15.97 o
  -4  -1   3     2016.45     2136.57     45.11 o
  -3  -1   3     1031.33      988.27     19.44 o
  -2  -1   3      913.29     1006.35     19.41 o
  -1  -1   3      896.80      837.87     16.32 o
   0  -1   3     6376.56     6484.37     70.97 o
   1  -1   3     2613.58     2639.85     35.87 o
   2  -1   3     1242.87     1298.59     22.80 o
   3  -1   3     1939.86     2115.82     38.13 o
   4  -1   3     1644.31     1636.68     33.59 o
   5  -1   3     1432.43     1528.72     34.27 o
   6  -1   3     2164.52     2111.34     55.99 o
   7  -1   3      230.40      168.19     57.16 o
   8  -1   3      187.21      189.75     23.90 o
   9  -1   3      511.68      527.83     77.93 o
 -10   0   3        9.16        0.12     38.54 o
  -9   0   3      146.80      220.60     55.31 o
  -8   0   3      876.48      699.11     79.17 o
  -7   0   3     1342.94     1337.34     57.54 o
  -6   0   3      421.65      404.37     21.47 o
  -5   0   3       73.18       75.00      8.02 o
  -4   0   3     1578.31     1584.85     30.76 o
  -3   0   3     9472.58     9795.78    165.34 o
  -2   0   3      293.15      254.65     10.77 o
  -1   0   3     1511.56     1416.51     20.21 o
   0   0   3        1.96       17.84      5.03 o
   1   0   3      104.03       85.93      9.20 o
   2   0   3     2635.00     2495.74     57.61 o
   3   0   3      383.25      406.51     17.20 o
   4   0   3     2735.24     2606.59     60.00 o
   5   0   3      181.06      178.55     17.69 o
   6   0   3       90.68       98.59     16.36 o
   7   0   3      306.54      310.25     30.84 o
   8   0   3      155.11      141.27     45.47 o
   9   0   3      566.91      424.43     72.79 o
 -10   1   3       78.30       41.44     49.37 o
  -9   1   3      204.89      164.32     54.24 o
  -8   1   3      317.31      297.66     28.35 o
  -7   1   3      268.46      312.27     53.76 o
  -6   1   3     1558.17     1540.03     57.42 o
  -5   1   3      304.09      233.00     27.79 o
  -4   1   3     2005.84     2147.38     57.17 o
  -3   1   3     1040.40     1046.49     31.76 o
  -2   1   3      898.05      993.63     23.14 o
  -1   1   3      897.00      857.35     21.51 o
   0   1   3     6386.54     6495.18     78.17 o
   1   1   3     2602.26     2638.61     35.32 o
   2   1   3     1275.58     1248.21     36.23 o
   3   1   3     1944.95     2022.33     42.17 o
   4   1   3     1630.37     1694.74     43.45 o
   5   1   3     1436.61     1640.23     45.54 o
   6   1   3     2166.14     2206.43     68.17 o
   7   1   3      230.92      277.68     57.56 o
   8   1   3      189.40      208.01     58.21 o
   9   1   3      508.59      428.57     77.10 o
  -9   2   3      173.94      179.72     57.46 o
  -8   2   3      247.82      195.25     40.16 o
  -7   2   3      252.82      284.29     39.12 o
  -6   2   3      347.32      328.10     29.33 o
  -5   2   3      213.68      222.46     20.08 o
  -4   2   3      652.92      590.12     29.52 o
  -3   2   3     3333.65     3159.05     60.99 o
  -2   2   3      185.50      181.05     10.30 o
  -1   2   3      257.58      254.99     12.62 o
   0   2   3      445.65      439.80      8.39 o
   1   2   3     1704.97     1714.52     25.53 o
   2   2   3      490.17      510.10     17.70 o
   3   2   3      322.24      315.37     16.74 o
   4   2   3     1686.67     1588.58     41.01 o
   5   2   3       52.35       66.16     10.45 o
   6   2   3       57.32       43.07     11.09 o
   7   2   3      173.01      189.50     53.97 o
   8   2   3       13.71        0.00     38.20 o
   9   2   3      412.60      543.87     92.42 o
  -9   3   3       36.61        5.69     46.73 o
  -8   3   3        9.03        9.94     28.87 o
  -7   3   3       79.06       51.68     23.31 o
  -6   3   3       13.74       13.43     17.79 o
  -5   3   3      373.48      323.09     28.02 o
  -4   3   3      813.97      801.05     29.37 o
  -3   3   3     1395.38     1435.41     37.77 o
  -2   3   3     1402.75     1423.89     28.06 o
  -1   3   3      790.56      862.19     18.06 o
   0   3   3       77.18       76.56      6.49 o
   1   3   3     2337.35     2281.36     34.32 o
   2   3   3     2460.79     2779.35     43.16 o
   3   3   3      373.11      391.79     13.81 o
   4   3   3      407.83      417.63     18.68 o
   5   3   3     1505.17     1565.27     46.52 o
   6   3   3     1188.49     1227.99     47.15 o
   7   3   3        9.60        0.00     21.99 o
   8   3   3       35.89        0.00     43.94 o
   9   3   3      148.38       89.96     60.61 o
  -9   4   3       63.14       92.45     64.35 o
  -8   4   3       77.55       91.38     25.15 o
  -7   4   3       77.44      104.59     26.46 o
  -6   4   3      321.22      281.23     28.40 o
  -5   4   3       27.08       34.30      8.26 o
  -4   4   3     2270.50     2344.00     49.32 o
  -3   4   3     2241.32     2256.00     62.61 o
  -2   4   3     2091.44     2175.61     39.64 o
  -1   4   3      807.47      809.80     15.86 o
   0   4   3       17.24       11.53      3.12 o
   1   4   3     2204.47     2284.03     34.66 o
   2   4   3      382.46      379.78     14.28 o
   3   4   3      222.47      236.54     12.36 o
   4   4   3     1162.82     1188.96     29.45 o
   5   4   3      258.93      279.94     17.76 o
   6   4   3      309.52      293.03     38.66 o
   7   4   3      108.93      123.39     38.87 o
   8   4   3      129.15      284.80     78.12 o
   9   4   3      134.46      188.74     74.01 o
  -9   5   3       61.04      109.57     62.24 o
  -8   5   3       76.68        8.26     31.64 o
  -7   5   3      158.77      146.83     36.41 o
  -6   5   3      273.71      259.44     28.09 o
  -5   5   3     2880.41     2946.02     68.68 o
  -4   5   3     1920.89     1991.13     45.54 o
  -3   5   3     1238.39     1184.10     28.46 o
  -2   5   3      321.24      289.71     14.55 o
  -1   5   3      707.05      643.48     13.72 o
   0   5   3      113.00       94.06      5.47 o
   1   5   3     2883.50     2924.54     44.67 o
   2   5   3       25.12       29.83      6.17 o
   3   5   3     1279.87     1293.69     29.33 o
   4   5   3     1105.73     1136.88     27.88 o
   5   5   3     1328.87     1333.75     50.32 o
   6   5   3     1713.94     1691.30     53.70 o
   7   5   3       50.80       42.53     50.30 o
   8   5   3      148.23       25.26     57.83 o
  -9   6   3       43.20       61.89     43.87 o
  -8   6   3       75.54      151.52     65.08 o
  -7   6   3      304.01      284.92     23.98 o
  -6   6   3      142.79      121.72     26.24 o
  -5   6   3      472.77      505.35     43.28 o
  -4   6   3      973.40      903.44     35.51 o
  -3   6   3     2920.55     2933.34     55.68 o
  -2   6   3     2762.29     2774.15     51.83 o
  -1   6   3      685.59      655.44     18.24 o
   0   6   3      119.18      134.77      7.17 o
   1   6   3      563.66      593.20     14.21 o
   2   6   3      422.74      417.64     21.86 o
   3   6   3      175.14      198.49     13.14 o
   4   6   3     1092.15     1112.41     32.26 o
   5   6   3      539.76      556.14     33.77 o
   6   6   3      132.05      137.66     19.23 o
   7   6   3      175.28      148.53     64.56 o
   8   6   3      370.34      595.95    107.68 o
  -8   7   3      344.79      490.01    100.09 o
  -7   7   3      214.01      221.27     27.68 o
  -6   7   3      226.78      263.88     26.64 o
  -5   7   3      916.47      889.21     45.50 o
  -4   7   3     1660.01     1700.28     44.13 o
  -3   7   3      492.08      478.87     21.43 o
  -2   7   3       81.28       86.47     10.63 o
  -1   7   3      141.20      123.94      7.10 o
   0   7   3      278.97      258.55      9.61 o
   1   7   3      983.29      978.49     20.25 o
   2   7   3      490.51      520.07     22.23 o
   3   7   3        7.09        4.27      7.91 o
   4   7   3      344.38      328.58     21.45 o
   5   7   3      570.59      574.95     33.12 o
   6   7   3      283.15      294.95     44.08 o
   7   7   3       98.68       71.76     51.71 o
   8   7   3       18.32       14.26     61.84 o
  -8   8   3        4.81       31.90     61.95 o
  -7   8   3      153.99      151.99     30.21 o
  -6   8   3      130.68      111.13     24.23 o
  -5   8   3      849.35      747.79     46.67 o
  -4   8   3      266.51      253.61     22.58 o
  -3   8   3      202.30      205.32     18.04 o
  -2   8   3      890.56      848.94     27.63 o
  -1   8   3       58.02       44.76      6.34 o
   0   8   3       19.07       15.50      5.51 o
   1   8   3      393.48      370.42     13.07 o
   2   8   3      525.94      527.94     26.57 o
   3   8   3      470.08      494.24     25.75 o
   4   8   3      342.97      353.24     28.91 o
   5   8   3       16.85       16.33     13.67 o
   6   8   3      175.57      226.74     30.88 o
   7   8   3       72.18       48.40     25.80 o
  -7   9   3       11.44       50.45     30.53 o
  -6   9   3      142.96      129.24     39.10 o
  -5   9   3       15.60        4.18     21.12 o
  -4   9   3      383.56      409.95     31.65 o
  -3   9   3       25.98       17.75     13.82 o
  -2   9   3      257.63      272.84     16.27 o
  -1   9   3        4.15       12.34      7.57 o
   0   9   3     1077.21     1054.57     26.68 o
   1   9   3      597.93      603.62     20.14 o
   2   9   3      328.48      291.70     17.99 o
   3   9   3        1.64        0.00     11.40 o
   4   9   3      121.32       90.78     19.51 o
   5   9   3       65.73       82.71     22.75 o
   6   9   3       11.51        0.00     25.01 o
   7   9   3       30.11        1.87     25.50 o
  -7  10   3      279.32      308.73     52.91 o
  -6  10   3      131.25      127.04     40.94 o
  -5  10   3      117.39       97.87     39.20 o
  -4  10   3      110.60       91.81     24.47 o
  -3  10   3      408.02      405.29     31.75 o
  -2  10   3      312.37      316.97     25.20 o
  -1  10   3      150.79      171.77     15.31 o
   0  10   3      157.89      153.60     17.77 o
   1  10   3       86.05       55.48     11.29 o
   2  10   3      803.31      773.64     37.39 o
   3  10   3     1094.76     1270.26     69.20 o
   4  10   3      386.99      390.16     35.23 o
   5  10   3      180.19      161.72     35.03 o
   6  10   3       51.29       14.83     31.32 o
  -6  11   3      288.41      346.35     60.30 o
  -5  11   3      503.11      735.63     85.09 o
  -4  11   3      352.64      341.97     50.87 o
  -3  11   3      437.13      407.99     59.46 o
  -2  11   3      122.12      131.65     29.89 o
  -1  11   3      209.79      170.57     26.37 o
   0  11   3       83.16      126.97     24.33 o
   1  11   3      523.06      542.95     50.39 o
   2  11   3       87.77       51.97     22.74 o
   3  11   3      741.13      844.85     61.81 o
   4  11   3      183.52      160.34     31.68 o
   5  11   3       58.93       31.76     34.38 o
  -5  12   3       91.72      115.95     47.46 o
  -4  12   3      159.03      168.34     50.71 o
  -3  12   3      653.80      639.15     79.49 o
  -2  12   3      135.88      129.33     44.10 o
  -1  12   3      195.46      206.55     30.37 o
   0  12   3      136.46      102.25     25.46 o
   1  12   3      115.71      118.59     26.54 o
   2  12   3      124.04       89.78     40.09 o
   3  12   3      643.20      612.08     83.73 o
   4  12   3      304.04      378.12     67.30 o
  -3  13   3       87.68       62.17     41.71 o
  -1  13   3      188.61      211.44     46.72 o
   1  13   3       78.90       81.10     37.01 o
   2  13   3       87.40       64.47     43.00 o
   3  13   3       80.51      107.98     47.72 o
  -3 -13   4      181.22      219.86     44.46 o
  -2 -13   4        1.25        0.00     29.19 o
  -1 -13   4       95.39       55.82     33.49 o
   0 -13   4        3.84        0.00     35.72 o
   1 -13   4       98.31      106.21     29.68 o
   2 -13   4      130.15       64.88     28.52 o
   3 -13   4       64.93       41.32     28.33 o
  -5 -12   4      264.99      333.45     39.88 o
  -4 -12   4       25.71       25.14     22.51 o
  -3 -12   4      223.27      221.27     41.79 o
  -2 -12   4       94.17       79.21     31.96 o
  -1 -12   4      707.52      743.50     68.45 o
   0 -12   4       40.06       29.34     22.61 o
   1 -12   4       36.49       38.43     23.47 o
   2 -12   4       67.36       26.48     24.30 o
   3 -12   4      119.85      115.95     21.39 o
   4 -12   4      415.60      498.04     55.74 o
  -6 -11   4      108.61      125.61     29.46 o
  -5 -11   4      294.33      361.66     39.93 o
  -4 -11   4       57.87       69.65     21.44 o
  -3 -11   4      460.67      522.50     37.63 o
  -2 -11   4      377.45      460.69     51.10 o
  -1 -11   4      501.60      474.57     52.39 o
   0 -11   4      405.05      403.86     40.77 o
   1 -11   4     1020.95     1065.72     93.30 o
   2 -11   4      387.80      361.74     39.08 o
   3 -11   4      428.44      393.50     51.25 o
   4 -11   4       13.26       23.98     20.03 o
   5 -11   4       17.72        8.93     25.07 o
  -7 -10   4       90.77      123.71     34.19 o
  -6 -10   4      382.89      418.34     34.01 o
  -5 -10   4       51.00       48.46     19.47 o
  -4 -10   4       44.51       36.11     23.33 o
  -3 -10   4      108.29      101.06     19.44 o
  -2 -10   4     1096.90     1125.97     45.95 o
  -1 -10   4     1168.39     1164.73     50.10 o
   0 -10   4      789.35      812.35     53.07 o
   1 -10   4      122.34       90.13     44.64 o
   2 -10   4      125.31       87.74     19.82 o
   3 -10   4      171.75      157.97     23.78 o
   4 -10   4       91.76      115.35     21.88 o
   5 -10   4        8.37       27.97     17.75 o
   6 -10   4       59.78       31.80     18.79 o
  -7  -9   4       51.87        0.00     36.62 o
  -6  -9   4       28.82       44.00     15.38 o
  -5  -9   4      134.60      139.07     18.85 o
  -4  -9   4      363.24      375.35     32.82 o
  -3  -9   4      538.19      483.43     40.99 o
  -2  -9   4       94.06       74.57     15.44 o
  -1  -9   4       86.50       69.82     16.73 o
   0  -9   4      659.84      584.07     35.95 o
   1  -9   4      703.34      673.68     45.79 o
   2  -9   4        3.28        7.53     11.42 o
   3  -9   4      297.78      315.84     27.01 o
   4  -9   4      192.18      181.11     20.62 o
   5  -9   4       37.23        7.94     13.98 o
   6  -9   4      355.53      421.36     39.20 o
   7  -9   4      349.06      333.96     49.66 o
  -8  -8   4       79.50       81.11     49.04 o
  -7  -8   4       83.36      118.15     35.95 o
  -6  -8   4      382.70      400.77     35.30 o
  -5  -8   4     1127.49     1117.34     37.97 o
  -4  -8   4      246.91      248.78     19.92 o
  -3  -8   4      266.02      274.40     17.86 o
  -2  -8   4     1935.33     1956.39     48.77 o
  -1  -8   4      685.04      642.91     50.24 o
   0  -8   4      496.42      483.37     30.68 o
   1  -8   4      162.59      164.41     10.64 o
   2  -8   4       15.92        0.00      8.41 o
   3  -8   4      179.01      197.36     16.11 o
   4  -8   4        5.13       10.35     10.52 o
   5  -8   4      116.07      115.67     15.83 o
   6  -8   4       29.63       41.92     20.02 o
   7  -8   4       48.68       24.04     26.39 o
  -8  -7   4      147.58      171.85     51.69 o
  -7  -7   4        5.79        0.00     19.43 o
  -6  -7   4       88.39      103.18     20.61 o
  -5  -7   4      111.91      120.39     12.63 o
  -4  -7   4     1387.12     1435.31     32.90 o
  -3  -7   4     1057.63     1092.46     28.48 o
  -2  -7   4      298.54      319.39     13.67 o
  -1  -7   4     1052.84     1087.43     23.93 o
   0  -7   4      878.36      812.87     42.92 o
   1  -7   4      366.01      370.31     15.29 o
   2  -7   4      375.28      382.39     15.72 o
   3  -7   4       94.18       86.87     10.31 o
   4  -7   4      358.18      378.69     19.20 o
   5  -7   4      229.10      245.26     18.11 o
   6  -7   4      783.64      827.80     61.21 o
   7  -7   4      265.32      235.52     74.82 o
   8  -7   4      117.68      108.48     33.65 o
  -8  -6   4       36.61       53.47     39.35 o
  -7  -6   4     1154.04     1178.58    141.65 o
  -6  -6   4      402.06      460.65     40.72 o
  -5  -6   4      578.35      561.35     22.14 o
  -4  -6   4       44.54       31.39      7.63 o
  -3  -6   4      449.13      438.34     18.84 o
  -2  -6   4     2297.53     2449.32     40.64 o
  -1  -6   4      606.15      589.89     19.68 o
   0  -6   4      199.05      173.64     13.39 o
   1  -6   4      488.51      559.00     14.74 o
   2  -6   4     1470.49     1501.08     27.25 o
   3  -6   4      293.83      304.18     14.68 o
   4  -6   4     2733.13     2576.06     58.68 o
   5  -6   4      884.32      845.60     42.90 o
   6  -6   4      236.30      253.46     22.08 o
   7  -6   4       70.31       63.29     18.37 o
   8  -6   4      148.58      163.80     24.97 o
  -9  -5   4      103.00      121.42     34.15 o
  -8  -5   4       41.68       39.27     25.18 o
  -7  -5   4       12.07        9.94     12.72 o
  -6  -5   4      394.94      423.88     44.51 o
  -5  -5   4     1200.44     1196.32     28.82 o
  -4  -5   4     3586.89     3688.41     64.32 o
  -3  -5   4      397.60      410.23     15.71 o
  -2  -5   4      497.68      500.41     15.61 o
  -1  -5   4      253.47      260.20      9.74 o
   0  -5   4      294.13      275.32      9.09 o
   1  -5   4     1181.71     1269.22     21.14 o
   2  -5   4     4942.98     5015.34     70.15 o
   3  -5   4      508.05      458.31     15.16 o
   4  -5   4       38.87       22.04      6.71 o
   5  -5   4      912.56      870.51     24.82 o
   6  -5   4      703.35      741.72     53.04 o
   7  -5   4       73.59       60.79     15.66 o
   8  -5   4       22.71        0.00     20.19 o
  -9  -4   4       17.98       23.64     30.76 o
  -8  -4   4       62.23       91.10     21.58 o
  -7  -4   4      821.23      948.69     69.24 o
  -6  -4   4      136.00      158.19     12.95 o
  -5  -4   4      426.34      404.00     16.35 o
  -4  -4   4       78.47       82.69      9.43 o
  -3  -4   4      523.03      513.08     15.26 o
  -2  -4   4     1160.91     1174.03     22.91 o
  -1  -4   4      476.99      452.08     11.70 o
   0  -4   4      211.64      211.41      8.36 o
   1  -4   4       95.06      106.66      6.48 o
   2  -4   4     1241.25     1264.50     22.29 o
   3  -4   4       44.20       35.08      5.47 o
   4  -4   4     1604.21     1682.65     34.68 o
   5  -4   4      662.97      713.66     27.32 o
   6  -4   4       42.27       46.21     11.02 o
   7  -4   4       74.25      100.13     19.26 o
   8  -4   4      131.34      129.55     28.91 o
   9  -4   4      120.10      106.65     30.02 o
  -9  -3   4       42.09       44.49     31.53 o
  -8  -3   4       33.78       26.38     17.06 o
  -7  -3   4      137.65      145.09     36.07 o
  -6  -3   4       87.30       86.66      9.95 o
  -5  -3   4      595.52      549.25     18.45 o
  -4  -3   4     2315.86     2213.32     36.65 o
  -3  -3   4      777.75      766.42     18.17 o
  -2  -3   4      326.43      341.10     11.54 o
  -1  -3   4     3178.88     3426.02     53.23 o
   0  -3   4      697.78      660.58     10.66 o
   1  -3   4     2793.38     2927.55     37.16 o
   2  -3   4      694.32      669.82     13.78 o
   3  -3   4       75.96       66.22      6.08 o
   4  -3   4      289.37      277.33     11.52 o
   5  -3   4      985.19      920.72     23.48 o
   6  -3   4      101.35       97.84     14.56 o
   7  -3   4      216.92      192.07     21.24 o
   8  -3   4       50.66       39.98     18.55 o
   9  -3   4       59.08       56.80     28.70 o
  -9  -2   4       24.70        0.90     18.73 o
  -8  -2   4      191.06      182.47     52.65 o
  -7  -2   4      259.30      218.69     38.65 o
  -6  -2   4      396.51      431.86     19.45 o
  -5  -2   4      480.58      457.05     16.64 o
  -4  -2   4     1342.31     1329.61     25.72 o
  -3  -2   4     2175.27     2171.73     34.00 o
  -2  -2   4      249.56      239.98     12.36 o
  -1  -2   4       12.07       14.70      3.60 o
   0  -2   4     3453.39     3447.08     38.68 o
   1  -2   4    20006.31    21741.93    246.29 o
   2  -2   4      842.61      869.50     18.15 o
   3  -2   4      810.29      822.07     19.00 o
   4  -2   4      321.79      320.73     12.08 o
   5  -2   4     1232.96     1147.66     25.60 o
   6  -2   4      802.52      811.35     30.08 o
   7  -2   4       34.30       42.46     13.86 o
   8  -2   4       51.74       26.20     16.01 o
   9  -2   4      522.62      516.78     74.35 o
  -9  -1   4      433.53      291.97     58.58 o
  -8  -1   4      100.66      102.61     20.21 o
  -7  -1   4       18.78       13.95     10.88 o
  -6  -1   4      243.24      230.19     19.84 o
  -5  -1   4     1556.46     1485.54     34.96 o
  -4  -1   4     1670.38     1735.22     30.24 o
  -3  -1   4     6097.59     6189.03    100.59 o
  -2  -1   4      356.49      352.87     11.48 o
  -1  -1   4      195.22      175.65      5.69 o
   0  -1   4     2584.87     2451.52     30.73 o
   1  -1   4     3718.38     3897.31     50.04 o
   2  -1   4     2967.68     3054.11     44.46 o
   3  -1   4      428.46      394.75     16.19 o
   4  -1   4      100.11      110.43      8.88 o
   5  -1   4     1552.18     1529.29     31.68 o
   6  -1   4     1498.15     1584.53     60.39 o
   7  -1   4      755.08      770.59     80.62 o
   8  -1   4       92.92       71.62     18.34 o
   9  -1   4      146.28      138.54     38.98 o
 -10   0   4        9.50        0.00     37.77 o
  -9   0   4       48.64        0.44     36.48 o
  -8   0   4      175.39      140.44     43.75 o
  -7   0   4      422.07      464.91     34.87 o
  -6   0   4     1472.25     1521.06     83.69 o
  -5   0   4      351.31      320.63     14.26 o
  -4   0   4       58.46       64.72     10.70 o
  -3   0   4     4017.25     3592.77     69.11 o
  -2   0   4     3474.28     3359.18     52.27 o
  -1   0   4     1224.87     1321.00     18.43 o
   0   0   4     1436.39     1244.57     20.36 o
   1   0   4       61.20       63.01      6.62 o
   2   0   4       69.17       57.07      6.08 o
   3   0   4     2815.93     3157.96     74.43 o
   4   0   4     2483.00     2504.95     58.27 o
   5   0   4     2365.32     2342.33     85.50 o
   6   0   4      394.00      373.14     26.50 o
   7   0   4      343.32      245.79     50.01 o
   8   0   4      203.17      134.03     49.42 o
   9   0   4      724.44      852.55    103.38 o
  -9   1   4      432.32      511.75     79.40 o
  -8   1   4       93.31       73.51     20.85 o
  -7   1   4       19.31       21.03     10.89 o
  -6   1   4      248.57      226.05     25.07 o
  -5   1   4     1568.34     1553.94     53.56 o
  -4   1   4     1670.46     1747.55     48.67 o
  -3   1   4     6076.34     6227.34    103.72 o
  -2   1   4      363.66      355.29      8.41 o
  -1   1   4      190.55      186.05      7.23 o
   0   1   4     2541.95     2438.89     32.60 o
   1   1   4     3712.45     3868.36     51.06 o
   2   1   4     3036.47     2951.72     53.92 o
   3   1   4      414.34      384.04     13.19 o
   4   1   4      100.53      125.74     12.14 o
   5   1   4     1545.12     1571.87     44.14 o
   6   1   4     1497.39     1611.86     69.10 o
   7   1   4      735.83      771.42     90.70 o
   8   1   4       99.30       93.95     47.90 o
   9   1   4      147.55      105.67     54.57 o
  -9   2   4       25.82       66.74     48.89 o
  -8   2   4      202.64      203.68     39.95 o
  -7   2   4      255.72      275.37     40.28 o
  -6   2   4      391.16      419.77     33.27 o
  -5   2   4      478.24      465.96     29.70 o
  -4   2   4     1336.13     1348.63     34.35 o
  -3   2   4     2199.55     2245.52     60.07 o
  -2   2   4      256.00      242.30     12.17 o
  -1   2   4       12.66       11.34      2.64 o
   0   2   4     3525.96     3481.32     39.49 o
   1   2   4    19977.75    21726.45    282.56 o
   2   2   4      818.48      861.38     18.20 o
   3   2   4      827.77      791.93     21.96 o
   4   2   4      315.35      289.32     24.20 o
   5   2   4     1240.75     1188.96     33.04 o
   6   2   4      815.35      832.60     32.00 o
   7   2   4       33.87        0.00     24.99 o
   8   2   4       48.01        0.00     41.32 o
   9   2   4      518.67      542.12     91.00 o
  -9   3   4       43.84        0.00     48.90 o
  -8   3   4       29.45       28.75     31.80 o
  -7   3   4      138.56      153.11     55.01 o
  -6   3   4       85.65       55.64     23.52 o
  -5   3   4      596.15      572.92     36.85 o
  -4   3   4     2315.84     2318.13     55.36 o
  -3   3   4      775.69      761.79     21.40 o
  -2   3   4      318.84      312.75     12.75 o
  -1   3   4     3151.77     3378.27     46.80 o
   0   3   4      684.87      683.11     11.35 o
   1   3   4     2778.85     2906.86     37.57 o
   2   3   4      692.56      655.02     16.66 o
   3   3   4       76.70       57.92      6.46 o
   4   3   4      291.86      299.60     15.94 o
   5   3   4      979.38      943.75     35.16 o
   6   3   4      100.08      124.05     17.83 o
   7   3   4      205.12      209.61     32.31 o
   8   3   4       55.02      187.10     63.13 o
   9   3   4       59.19       47.82     57.21 o
  -9   4   4       17.48       41.67     57.14 o
  -8   4   4       59.08       57.03     26.78 o
  -7   4   4      827.14      806.23     57.82 o
  -6   4   4      136.98      185.51     35.60 o
  -5   4   4      426.94      406.01     30.53 o
  -4   4   4       79.84      104.51     10.71 o
  -3   4   4      525.84      514.58     26.24 o
  -2   4   4     1160.27     1132.56     31.18 o
  -1   4   4      491.39      462.26     11.35 o
   0   4   4      228.64      231.82      7.44 o
   1   4   4       96.60      110.35      6.90 o
   2   4   4     1264.15     1230.59     26.35 o
   3   4   4       54.37       54.18      7.23 o
   4   4   4     1589.04     1678.24     37.30 o
   5   4   4      670.01      666.75     30.11 o
   6   4   4       40.55        2.80     20.59 o
   7   4   4       77.35      206.14     62.87 o
   8   4   4      128.16      110.08     62.47 o
   9   4   4      123.50      143.26     72.18 o
  -9   5   4      104.76       88.31     59.96 o
  -8   5   4       41.70       50.11     34.80 o
  -7   5   4       11.70       27.15     23.12 o
  -6   5   4      385.27      425.35     60.08 o
  -5   5   4     1184.52     1182.97     39.56 o
  -4   5   4     3587.54     3670.87     71.60 o
  -3   5   4      388.00      335.28     17.68 o
  -2   5   4      492.85      460.57     18.93 o
  -1   5   4      246.91      242.41      9.32 o
   0   5   4      312.04      276.26      8.77 o
   1   5   4     1165.93     1197.39     20.98 o
   2   5   4     4910.05     4951.84     75.44 o
   3   5   4      524.67      517.36     19.56 o
   4   5   4       39.25       28.94      8.47 o
   5   5   4      913.17      959.10     40.63 o
   6   5   4      698.03      698.84     78.19 o
   7   5   4       80.36      123.27     63.78 o
   8   5   4       24.36       72.63     63.13 o
  -9   6   4       53.05       65.72     68.43 o
  -8   6   4       35.72       44.38     51.84 o
  -7   6   4     1163.87     1300.98     49.89 o
  -6   6   4      396.79      308.36     37.32 o
  -5   6   4      593.17      553.64     32.08 o
  -4   6   4       45.44       51.17     12.24 o
  -3   6   4      467.32      454.81     19.87 o
  -2   6   4     2300.30     2391.90     46.64 o
  -1   6   4      602.54      585.92     14.15 o
   0   6   4      195.57      180.95      7.72 o
   1   6   4      492.43      566.71     14.43 o
   2   6   4     1488.04     1507.24     31.08 o
   3   6   4      271.81      254.16     16.73 o
   4   6   4     2738.94     2714.65     59.49 o
   5   6   4      883.26      905.07     54.75 o
   6   6   4      233.19      239.12     31.14 o
   7   6   4       67.73       64.67     57.07 o
   8   6   4      149.61       82.90     67.22 o
  -8   7   4      139.06      125.27     66.25 o
  -7   7   4        5.56        0.00     18.13 o
  -6   7   4       85.36       97.39     21.49 o
  -5   7   4      107.34       91.15     22.94 o
  -4   7   4     1375.87     1512.30     49.75 o
  -3   7   4     1032.33     1058.64     31.13 o
  -2   7   4      306.97      324.89     17.04 o
  -1   7   4     1067.87     1078.70     20.74 o
   0   7   4      874.68      845.39     17.52 o
   1   7   4      379.45      362.33     14.49 o
   2   7   4      382.11      334.10     17.30 o
   3   7   4       97.67      102.05     11.56 o
   4   7   4      355.85      385.61     22.83 o
   5   7   4      229.87      259.35     33.51 o
   6   7   4      779.70     1043.31    126.92 o
   7   7   4      262.75      306.62     27.06 o
   8   7   4      119.03      118.85     75.85 o
  -8   8   4       86.77       94.88     67.82 o
  -7   8   4       88.44       94.76     27.23 o
  -6   8   4      376.24      437.00     57.70 o
  -5   8   4     1149.91     1195.71     54.87 o
  -4   8   4      245.53      290.93     25.50 o
  -3   8   4      282.00      283.57     20.62 o
  -2   8   4     1940.24     1877.74     36.29 o
  -1   8   4      679.79      645.23     17.23 o
   0   8   4      488.98      467.61     15.87 o
   1   8   4      160.71      154.95      9.58 o
   2   8   4       13.99       14.22      6.87 o
   3   8   4      165.73      169.01     16.34 o
   4   8   4        4.67        5.87     13.02 o
   5   8   4      114.18      127.68     24.32 o
   6   8   4       27.65        0.00     22.81 o
   7   8   4       48.22       44.87     25.11 o
  -7   9   4       52.44       71.49     30.66 o
  -6   9   4       26.67       30.45     33.58 o
  -5   9   4      122.55      196.82     43.18 o
  -4   9   4      354.65      340.89     29.69 o
  -3   9   4      521.58      498.60     33.25 o
  -2   9   4       89.85       77.07     11.37 o
  -1   9   4       89.09       71.32      9.83 o
   0   9   4      672.60      647.04     21.72 o
   1   9   4      712.87      769.10     24.74 o
   2   9   4        5.39        0.00      8.65 o
   3   9   4      309.43      302.93     33.54 o
   4   9   4      190.51      205.60     24.11 o
   5   9   4       41.63       14.55     19.67 o
   6   9   4      357.42      349.49     54.20 o
   7   9   4      345.35      399.52     52.81 o
  -7  10   4       90.04      117.55     38.28 o
  -6  10   4      391.05      529.08     68.67 o
  -5  10   4       54.83       32.44     32.50 o
  -4  10   4       44.60       38.95     26.24 o
  -3  10   4      112.09       92.18     15.97 o
  -2  10   4     1110.82     1138.46     45.60 o
  -1  10   4     1160.91     1205.51     58.33 o
   0  10   4      788.90      804.45     34.81 o
   1  10   4      123.98      102.10     12.72 o
   2  10   4      118.86      133.88     21.07 o
   3  10   4      164.95      178.03     24.31 o
   4  10   4       79.97       32.25     17.31 o
   5  10   4        6.53        2.56     32.30 o
   6  10   4       57.35       91.47     38.75 o
  -6  11   4      106.09       98.00     42.63 o
  -5  11   4      284.83      387.88     63.21 o
  -4  11   4       58.36      117.64     29.58 o
  -3  11   4      445.12      464.29     45.30 o
  -2  11   4      369.88      320.43     37.08 o
  -1  11   4      494.34      478.96     39.57 o
   0  11   4      423.48      356.05     35.78 o
   1  11   4     1018.76      980.48     63.33 o
   2  11   4      385.13      378.84     41.26 o
   3  11   4      441.11      408.16     45.16 o
   4  11   4       12.92       15.95     24.26 o
   5  11   4       18.64        0.00     30.28 o
  -5  12   4      260.84      320.96     60.90 o
  -4  12   4       26.21        7.68     35.84 o
  -3  12   4      232.35      214.87     53.81 o
  -2  12   4      100.02      140.92     45.45 o
  -1  12   4      705.60      764.54     53.94 o
   0  12   4       45.18       40.70     36.36 o
   1  12   4       37.20       19.76     30.54 o
   2  12   4       63.84       75.10     42.27 o
   3  12   4      118.40      143.81     49.41 o
   4  12   4      409.03      606.07     81.94 o
  -3  13   4      173.40      162.09     50.67 o
  -1  13   4       92.86       73.41     38.62 o
   1  13   4      100.88      147.88     41.99 o
   2  13   4      128.70      126.72     50.53 o
   3  13   4       67.29        6.73     40.64 o
  -3 -13   5       53.19       65.05     35.44 o
  -2 -13   5       26.14        0.00     34.07 o
  -1 -13   5       65.87      127.39     38.28 o
   0 -13   5       14.21        0.00     22.61 o
   1 -13   5       34.47       28.30     25.82 o
   2 -13   5      381.03      395.25     46.48 o
  -5 -12   5      160.80      186.41     34.62 o
  -4 -12   5       46.12       43.92     23.66 o
  -3 -12   5       18.10       25.49     41.55 o
  -2 -12   5      197.86      173.80     39.79 o
  -1 -12   5      558.45      589.49     62.47 o
   0 -12   5      111.40      120.94     29.05 o
   1 -12   5        2.61        9.97     22.13 o
   2 -12   5       21.84        7.79     23.84 o
   3 -12   5       98.14       60.06     22.28 o
   4 -12   5      615.16      629.22    145.33 o
  -6 -11   5       95.27       99.39     35.15 o
  -5 -11   5      171.48      151.09     29.49 o
  -4 -11   5      239.73      278.44     32.13 o
  -3 -11   5     1424.12     1516.01     62.42 o
  -2 -11   5      397.00      422.12     50.64 o
  -1 -11   5      708.43      601.36     48.06 o
   0 -11   5      504.91      515.06     45.58 o
   1 -11   5       93.67       86.75     24.86 o
   2 -11   5      131.27      139.09     34.68 o
   3 -11   5      409.37      434.60     36.18 o
   4 -11   5      122.15      163.15     25.40 o
   5 -11   5      592.97      589.65     46.21 o
  -7 -10   5       46.13       62.75     43.11 o
  -6 -10   5      365.98      460.53     43.40 o
  -5 -10   5      191.59      231.43     50.03 o
  -4 -10   5      264.37      239.73     29.17 o
  -3 -10   5      275.71      265.72     28.02 o
  -2 -10   5      364.05      344.78     36.19 o
  -1 -10   5     1194.23     1212.85     70.27 o
   0 -10   5       55.00       29.90     18.67 o
   1 -10   5      213.02      217.87     30.30 o
   2 -10   5      230.20      227.59     24.69 o
   3 -10   5      240.72      178.75     21.95 o
   4 -10   5      723.74      767.76     49.11 o
   5 -10   5      669.89      726.17     97.41 o
   6 -10   5      310.70      302.49     31.58 o
  -7  -9   5       11.68       24.71     40.27 o
  -6  -9   5       42.60       35.62     15.63 o
  -5  -9   5       56.12       55.91     22.71 o
  -4  -9   5     1750.15     1848.97     67.61 o
  -3  -9   5     1955.34     1995.51     62.04 o
  -2  -9   5      906.01      957.55     35.76 o
  -1  -9   5      323.14      368.17     54.31 o
   0  -9   5      495.09      480.85     33.02 o
   1  -9   5       49.17       84.00     21.04 o
   2  -9   5      248.42      228.04     25.97 o
   3  -9   5      123.10      100.36     19.73 o
   4  -9   5       56.06       58.34     15.56 o
   5  -9   5      326.46      310.34     26.46 o
   6  -9   5      366.02      342.99     28.36 o
  -8  -8   5       87.49       73.18     46.66 o
  -7  -8   5       62.18       86.23     41.10 o
  -6  -8   5     1146.08     1276.73     59.62 o
  -5  -8   5      182.21      222.88     19.79 o
  -4  -8   5      230.29      226.36     19.09 o
  -3  -8   5     1631.82     1775.79     48.04 o
  -2  -8   5      432.28      395.52     29.08 o
  -1  -8   5      202.45      215.21     21.76 o
   0  -8   5      119.14       86.66     16.56 o
   1  -8   5       41.92       39.52      9.06 o
   2  -8   5        8.43        4.05      9.05 o
   3  -8   5      119.24      121.46     15.88 o
   4  -8   5      528.93      586.64     41.03 o
   5  -8   5      484.45      568.11     33.40 o
   6  -8   5      422.85      377.24     83.28 o
   7  -8   5       57.67       39.43     19.60 o
  -8  -7   5       68.17      152.38     50.42 o
  -7  -7   5       10.31        1.90     20.25 o
  -6  -7   5      155.73      145.89     22.32 o
  -5  -7   5       51.80       40.27     10.75 o
  -4  -7   5     3102.76     3185.97     61.47 o
  -3  -7   5      358.02      355.86     17.88 o
  -2  -7   5      831.64      795.68     25.51 o
  -1  -7   5       24.25       24.60      5.61 o
   0  -7   5       10.18       30.06     10.71 o
   1  -7   5      101.79       77.30      8.76 o
   2  -7   5     1386.26     1299.06     32.52 o
   3  -7   5      601.13      600.24     26.41 o
   4  -7   5      395.49      385.60     34.62 o
   5  -7   5      174.80      188.42     18.71 o
   6  -7   5      360.34      394.95     34.01 o
   7  -7   5       93.88       98.36     20.82 o
  -9  -6   5      113.30      101.27     31.28 o
  -8  -6   5       96.02      110.90     46.32 o
  -7  -6   5       84.04       61.37     16.37 o
  -6  -6   5     1492.55     1524.28     50.66 o
  -5  -6   5      245.99      282.07     16.67 o
  -4  -6   5      812.24      798.27     23.48 o
  -3  -6   5     1073.48     1136.96     28.79 o
  -2  -6   5     1058.42     1033.76     29.31 o
  -1  -6   5      451.20      447.07     15.33 o
   0  -6   5     1450.04     1567.61     38.62 o
   1  -6   5      528.02      483.04     15.36 o
   2  -6   5       81.68       78.59      8.46 o
   3  -6   5       77.30       53.57      7.83 o
   4  -6   5     1221.60     1236.09     35.89 o
   5  -6   5      995.00      981.70     35.71 o
   6  -6   5      592.90      535.10     31.77 o
   7  -6   5       78.22       75.38     26.41 o
   8  -6   5       42.87       57.52     21.33 o
  -9  -5   5      408.26      331.18     47.98 o
  -8  -5   5      177.93      231.67     37.74 o
  -7  -5   5       70.80       69.42     21.17 o
  -6  -5   5      288.40      242.56     17.19 o
  -5  -5   5      601.38      602.81     25.85 o
  -4  -5   5     1526.16     1524.48     32.49 o
  -3  -5   5      622.26      598.96     23.57 o
  -2  -5   5      580.99      556.17     16.51 o
  -1  -5   5     1114.99     1192.38     22.05 o
   0  -5   5       29.26       19.96      4.39 o
   1  -5   5     1557.22     1544.40     26.42 o
   2  -5   5     5258.19     5321.07     71.71 o
   3  -5   5      737.87      733.27     18.50 o
   4  -5   5      204.58      186.69     11.56 o
   5  -5   5       53.66       35.57      9.01 o
   6  -5   5      661.31      613.57     33.60 o
   7  -5   5      187.72      175.02     24.36 o
   8  -5   5      176.82      205.98     60.33 o
  -9  -4   5      203.49      209.45     43.05 o
  -8  -4   5       57.70       51.21     31.80 o
  -7  -4   5      160.82      176.78     21.20 o
  -6  -4   5     1470.08     1358.81     34.50 o
  -5  -4   5      185.31      205.10     13.02 o
  -4  -4   5      438.50      434.37     17.20 o
  -3  -4   5      377.46      354.19     14.91 o
  -2  -4   5      559.52      505.77     16.90 o
  -1  -4   5      991.49      974.20     20.49 o
   0  -4   5      466.92      441.61     10.83 o
   1  -4   5     1741.12     1714.43     28.00 o
   2  -4   5      215.66      215.29     10.32 o
   3  -4   5       71.85       98.83      9.60 o
   4  -4   5      206.64      216.52     11.13 o
   5  -4   5      706.15      716.86     23.46 o
   6  -4   5      184.26      179.23     17.39 o
   7  -4   5      439.27      473.12     46.99 o
   8  -4   5      174.60      154.20     31.50 o
  -9  -3   5      287.41      305.60     49.46 o
  -8  -3   5      182.92      227.74     29.82 o
  -7  -3   5      152.58      127.58     21.09 o
  -6  -3   5       67.76       56.63     10.67 o
  -5  -3   5      408.54      378.64     16.00 o
  -4  -3   5      763.95      698.27     18.42 o
  -3  -3   5     1339.31     1362.76     27.94 o
  -2  -3   5      240.49      236.30      9.45 o
  -1  -3   5     1498.17     1539.88     29.92 o
   0  -3   5      103.05      112.37      4.82 o
   1  -3   5     2291.21     2300.55     33.48 o
   2  -3   5      133.72      129.70      7.35 o
   3  -3   5       31.51       44.42      5.80 o
   4  -3   5      393.93      403.94     14.07 o
   5  -3   5       29.25       15.67      6.66 o
   6  -3   5      569.80      541.06     28.26 o
   7  -3   5      240.20      183.34     23.01 o
   8  -3   5      239.60      234.05     28.85 o
   9  -3   5      105.48      118.83     33.89 o
  -9  -2   5       90.63       57.57     21.60 o
  -8  -2   5       90.55       67.71     19.79 o
  -7  -2   5      386.01      363.31     42.34 o
  -6  -2   5      940.51      828.77     34.32 o
  -5  -2   5      540.39      522.77     21.11 o
  -4  -2   5     1132.29     1109.38     25.98 o
  -3  -2   5      783.32      840.45     19.39 o
  -2  -2   5      243.02      229.48     10.41 o
  -1  -2   5     1080.89     1059.70     16.59 o
   0  -2   5      270.96      294.56      7.17 o
   1  -2   5     2550.73     2513.35     35.10 o
   2  -2   5      243.09      279.51      8.63 o
   3  -2   5      570.11      563.22     13.59 o
   4  -2   5      377.36      348.17     14.28 o
   5  -2   5     1290.74     1315.95     43.90 o
   6  -2   5      386.81      377.56     24.88 o
   7  -2   5      152.36      126.95     18.71 o
   8  -2   5       10.67        0.00     15.04 o
   9  -2   5       77.56       66.04     30.08 o
  -9  -1   5      509.49      455.88     40.98 o
  -8  -1   5      206.48      194.03     26.62 o
  -7  -1   5      578.53      586.01     43.59 o
  -6  -1   5      190.78      183.56     15.08 o
  -5  -1   5      351.70      326.81     13.23 o
  -4  -1   5     1434.99     1327.57     36.64 o
  -3  -1   5     1545.51     1590.21     30.44 o
  -2  -1   5      691.91      699.60     17.03 o
  -1  -1   5     7228.38     7549.85     91.85 o
   0  -1   5      268.90      304.65      8.33 o
   1  -1   5     5061.83     5122.99     64.04 o
   2  -1   5     3395.77     3474.83     50.63 o
   3  -1   5     1963.00     1805.61     32.58 o
   4  -1   5      990.23      931.61     21.97 o
   5  -1   5      347.20      362.45     17.61 o
   6  -1   5      425.53      445.65     29.41 o
   7  -1   5      532.32      558.50     71.54 o
   8  -1   5       27.79       54.00     25.69 o
   9  -1   5      101.64       93.90     35.70 o
  -9   0   5       15.44        1.25     39.01 o
  -8   0   5       24.64       38.97     34.12 o
  -7   0   5     1207.95     1152.53     53.84 o
  -6   0   5      622.63      590.63     48.40 o
  -5   0   5     1767.93     1641.86     52.44 o
  -4   0   5      831.28      746.58     27.70 o
  -3   0   5       16.92        4.21      5.90 o
  -2   0   5       89.11       79.80      6.50 o
  -1   0   5     2900.45     2952.07     37.85 o
   0   0   5      188.09      172.88      7.60 o
   1   0   5     1033.75      906.42     18.49 o
   2   0   5      966.77      978.12     22.80 o
   3   0   5     1717.84     1635.42     44.33 o
   4   0   5     1875.95     1876.17     43.92 o
   5   0   5     2944.22     2810.92     57.10 o
   6   0   5     1155.18     1022.12     67.15 o
   7   0   5        3.10        0.00     28.20 o
   8   0   5      110.23       70.14     43.17 o
   9   0   5      266.41      264.25     84.36 o
  -9   1   5      508.73      514.40     77.95 o
  -8   1   5      202.39      271.79     56.68 o
  -7   1   5      576.75      671.56     36.60 o
  -6   1   5      192.40      164.18     14.02 o
  -5   1   5      359.59      311.00     26.93 o
  -4   1   5     1421.62     1305.61     41.23 o
  -3   1   5     1539.27     1588.96     24.94 o
  -2   1   5      708.32      693.41     11.81 o
  -1   1   5     7185.44     7653.84     88.97 o
   0   1   5      259.76      286.81      8.86 o
   1   1   5     5085.50     5203.47     62.40 o
   2   1   5     3397.84     3380.68     51.89 o
   3   1   5     1977.45     1867.46     48.83 o
   4   1   5     1004.99      935.96     23.83 o
   5   1   5      344.76      339.86     18.92 o
   6   1   5      420.02      421.82     50.76 o
   7   1   5      525.38      646.05     84.20 o
   8   1   5       25.22        0.00     39.43 o
   9   1   5      107.33      104.65     55.65 o
  -9   2   5       91.25      108.01     51.32 o
  -8   2   5       93.97      170.13     39.19 o
  -7   2   5      395.42      447.73     51.22 o
  -6   2   5      938.69      906.48    132.72 o
  -5   2   5      537.53      523.39     31.63 o
  -4   2   5     1157.13     1128.06     26.75 o
  -3   2   5      788.63      906.36     21.51 o
  -2   2   5      234.93      216.11     11.72 o
  -1   2   5     1127.78     1103.29     18.37 o
   0   2   5      294.62      318.33      8.07 o
   1   2   5     2512.84     2479.42     33.83 o
   2   2   5      240.78      246.27     10.86 o
   3   2   5      550.85      481.60     22.78 o
   4   2   5      365.50      343.91     15.49 o
   5   2   5     1274.95     1315.52     39.09 o
   6   2   5      391.20      415.43     42.52 o
   7   2   5      156.68       83.67     52.34 o
   8   2   5        9.99        0.00     42.62 o
   9   2   5       78.41      111.13     59.25 o
  -9   3   5      282.42      179.32     62.92 o
  -8   3   5      178.75      110.31     36.58 o
  -7   3   5      153.27      116.74     31.57 o
  -6   3   5       68.04       83.66     22.95 o
  -5   3   5      396.40      416.28     21.59 o
  -4   3   5      755.73      653.93     22.72 o
  -3   3   5     1319.67     1298.62     33.42 o
  -2   3   5      248.03      232.44     11.27 o
  -1   3   5     1480.00     1498.68     23.00 o
   0   3   5      102.35       95.22      4.95 o
   1   3   5     2324.21     2267.89     36.50 o
   2   3   5      138.80      137.27      7.77 o
   3   3   5       37.32       53.25      8.09 o
   4   3   5      406.74      396.79     15.76 o
   5   3   5       28.98       41.21      9.88 o
   6   3   5      568.52      558.51     54.66 o
   7   3   5      237.64      317.47     68.52 o
   8   3   5      239.39      354.43     78.93 o
   9   3   5      106.96      163.00     70.26 o
  -9   4   5      207.29      300.11     79.61 o
  -8   4   5       60.00       58.95     50.69 o
  -7   4   5      156.60      170.43     32.39 o
  -6   4   5     1481.23     1342.89    109.11 o
  -5   4   5      192.96      211.47     21.01 o
  -4   4   5      443.04      413.05     19.59 o
  -3   4   5      374.39      333.57     16.80 o
  -2   4   5      573.71      506.11     20.28 o
  -1   4   5      975.15      981.61     16.12 o
   0   4   5      461.61      450.80     10.34 o
   1   4   5     1739.68     1687.37     28.07 o
   2   4   5      213.97      214.28     10.44 o
   3   4   5       66.56       83.28      8.32 o
   4   4   5      193.37      196.10     12.99 o
   5   4   5      709.83      690.24     25.20 o
   6   4   5      186.81      172.71     57.67 o
   7   4   5      433.39      606.91     94.79 o
   8   4   5      178.00      196.09     70.39 o
  -9   5   5      407.02      618.06    103.31 o
  -8   5   5      173.85      273.69     74.35 o
  -7   5   5       69.07       82.81     27.15 o
  -6   5   5      288.05      266.35     23.06 o
  -5   5   5      588.35      541.51     36.17 o
  -4   5   5     1523.66     1539.16     44.84 o
  -3   5   5      614.58      553.43     22.75 o
  -2   5   5      572.14      553.44     23.00 o
  -1   5   5     1131.11     1163.31     19.72 o
   0   5   5       31.74       38.74      4.69 o
   1   5   5     1567.04     1558.75     27.46 o
   2   5   5     5240.40     5393.16     76.03 o
   3   5   5      752.86      762.53     21.85 o
   4   5   5      208.15      229.99     23.40 o
   5   5   5       54.57       42.84     11.22 o
   6   5   5      662.11      534.61     63.91 o
   7   5   5      194.75      252.46     75.42 o
   8   5   5      176.57      183.50     73.68 o
  -9   6   5      116.37      150.41     51.06 o
  -8   6   5       93.79      122.72     61.98 o
  -7   6   5       89.98       89.66     18.39 o
  -6   6   5     1498.40     1403.68     72.67 o
  -5   6   5      243.02      265.75     25.31 o
  -4   6   5      817.64      811.67     34.30 o
  -3   6   5     1079.58     1175.18     44.45 o
  -2   6   5     1064.97     1012.70     22.96 o
  -1   6   5      440.83      433.24     14.36 o
   0   6   5     1452.00     1492.33     23.44 o
   1   6   5      532.62      536.25     21.19 o
   2   6   5       80.34       87.84      8.35 o
   3   6   5       76.15       70.08      9.50 o
   4   6   5     1199.18     1254.06     36.42 o
   5   6   5     1001.21     1036.49     49.54 o
   6   6   5      594.68      536.42    114.10 o
   7   6   5       78.04       21.33     55.25 o
   8   6   5       43.22        0.00     57.33 o
  -8   7   5       65.14       76.33     61.94 o
  -7   7   5        8.02       22.00     19.94 o
  -6   7   5      156.98      147.64     22.42 o
  -5   7   5       55.77       41.07     16.44 o
  -4   7   5     3112.70     3180.65    100.65 o
  -3   7   5      350.00      342.83     18.62 o
  -2   7   5      821.95      764.42     19.37 o
  -1   7   5       24.91       25.30      5.39 o
   0   7   5        8.72       13.00      5.11 o
   1   7   5       95.45       88.53      8.29 o
   2   7   5     1377.35     1307.00     31.17 o
   3   7   5      613.90      612.85     24.62 o
   4   7   5      400.66      391.11     25.21 o
   5   7   5      173.26      192.19     29.86 o
   6   7   5      364.10      581.97    101.33 o
   7   7   5       90.25       84.84     20.82 o
  -7   8   5       63.79       24.79     22.75 o
  -6   8   5     1144.99     1240.87     88.28 o
  -5   8   5      174.02      171.70     26.48 o
  -4   8   5      232.65      183.16     25.69 o
  -3   8   5     1639.04     1662.06     67.48 o
  -2   8   5      442.81      424.79     19.12 o
  -1   8   5      199.86      216.11     11.09 o
   0   8   5      123.78       90.23      8.33 o
   1   8   5       48.29       43.07      7.47 o
   2   8   5        8.07       14.82      7.78 o
   3   8   5      119.14      117.97     17.78 o
   4   8   5      532.07      552.88     59.96 o
   5   8   5      477.47      580.06     52.64 o
   6   8   5      419.43      492.70     59.38 o
   7   8   5       59.69       58.57     26.43 o
  -7   9   5       11.88       10.11     25.32 o
  -6   9   5       42.95       28.16     33.66 o
  -5   9   5       51.76       65.97     32.31 o
  -4   9   5     1765.10     1790.72     75.49 o
  -3   9   5     1944.95     1881.93     48.07 o
  -2   9   5      903.10      875.52     25.60 o
  -1   9   5      330.36      333.18     17.01 o
   0   9   5      485.83      441.87     22.66 o
   1   9   5       41.96       34.37      9.80 o
   2   9   5      241.61      207.64     22.91 o
   3   9   5      118.39      108.30     18.82 o
   4   9   5       56.37       57.36     17.71 o
   5   9   5      328.93      315.20     42.29 o
   6   9   5      374.80      387.63     57.89 o
  -7  10   5       40.55        0.00     28.36 o
  -6  10   5      359.37      356.38     59.29 o
  -5  10   5      189.77      179.97     44.16 o
  -4  10   5      258.01      299.95     37.02 o
  -3  10   5      277.59      274.41     24.06 o
  -2  10   5      381.19      339.68     22.40 o
  -1  10   5     1192.44     1250.73     48.91 o
   0  10   5       47.74       44.23     14.54 o
   1  10   5      225.67      207.85     19.50 o
   2  10   5      231.89      206.92     32.60 o
   3  10   5      243.75      233.24     20.04 o
   4  10   5      733.07      732.26     43.52 o
   5  10   5      668.57      748.26     85.36 o
   6  10   5      306.96      289.03     55.16 o
  -6  11   5       94.49      124.11     45.05 o
  -5  11   5      169.23      217.94     51.61 o
  -4  11   5      243.41      300.56     40.31 o
  -3  11   5     1420.40     1652.58     79.78 o
  -2  11   5      395.34      361.24     35.43 o
  -1  11   5      717.87      706.42     77.84 o
   0  11   5      496.44      422.07     39.48 o
   1  11   5       96.02      104.53     27.76 o
   2  11   5      123.59      128.32     29.35 o
   3  11   5      404.36      428.96     45.34 o
   4  11   5      122.28      101.53     40.00 o
   5  11   5      595.88      588.69     78.10 o
  -5  12   5      157.66      292.14     62.05 o
  -4  12   5       45.39       17.91     37.22 o
  -3  12   5       18.54       28.02     36.99 o
  -2  12   5      207.23      195.29     31.34 o
  -1  12   5      560.18      631.62     49.37 o
   0  12   5      108.05      143.95     28.24 o
   1  12   5        3.23       19.51     30.32 o
   2  12   5       22.11       23.18     39.07 o
   3  12   5       94.25       37.57     40.55 o
   4  12   5      616.92      696.52     88.90 o
  -3  13   5       53.09       20.17     42.69 o
  -2  13   5       22.68       11.37     32.50 o
   1  13   5       36.59       15.68     33.90 o
   2  13   5      382.98      509.83     79.96 o
  -3 -13   6       39.71       57.68     52.82 o
  -2 -13   6       75.73       84.16     36.06 o
  -1 -13   6       81.78       52.65     35.85 o
   0 -13   6        7.17        2.67     24.73 o
   1 -13   6       28.83        3.40     24.32 o
   2 -13   6      238.83      174.01     36.87 o
  -4 -12   6      228.88      235.54     34.20 o
  -3 -12   6       26.19       17.15     38.17 o
  -2 -12   6       60.18       10.94     29.86 o
  -1 -12   6      281.84      240.02     34.89 o
   0 -12   6      263.71      275.39     37.43 o
   1 -12   6      435.33      412.40     43.65 o
   2 -12   6      330.63      323.13     40.99 o
   3 -12   6       61.69       71.07     20.42 o
   4 -12   6      254.60      117.40     64.83 o
  -6 -11   6      454.52      597.59     82.48 o
  -5 -11   6       20.81        0.00     29.20 o
  -4 -11   6       29.72       17.93     22.21 o
  -3 -11   6      508.74      539.57     38.53 o
  -2 -11   6       37.87       19.07     27.17 o
  -1 -11   6      306.48      339.15     38.50 o
   0 -11   6      665.87      580.43     56.34 o
   1 -11   6      176.36      206.11     40.83 o
   2 -11   6     1182.17     1237.07     64.44 o
   3 -11   6     1267.20     1423.64     54.89 o
   4 -11   6      379.48      383.00     34.74 o
   5 -11   6      109.01      120.95     31.60 o
  -6 -10   6      712.65      762.19     57.02 o
  -5 -10   6     1657.91     1906.55     84.44 o
  -4 -10   6      294.99      294.88     32.01 o
  -3 -10   6      105.68       86.20     20.52 o
  -2 -10   6      248.50      205.77     34.68 o
  -1 -10   6      193.82      194.85     30.00 o
   0 -10   6      156.98      126.14     26.22 o
   1 -10   6      587.08      491.41     43.59 o
   2 -10   6      168.40      107.37     19.02 o
   3 -10   6      922.38      837.31     51.61 o
   4 -10   6      391.69      395.69     43.81 o
   5 -10   6       90.72       92.77     23.26 o
   6 -10   6       79.42       66.98     24.84 o
  -7  -9   6      207.15      143.12     47.34 o
  -6  -9   6      841.75      877.93     48.30 o
  -5  -9   6       47.70       48.75     18.83 o
  -4  -9   6       14.23       15.60     17.83 o
  -3  -9   6      881.23      996.29     47.64 o
  -2  -9   6      736.13      663.18     31.01 o
  -1  -9   6      288.90      283.03     26.38 o
   0  -9   6      880.09      826.61     42.54 o
   1  -9   6      470.92      479.23     36.26 o
   2  -9   6      813.94      808.69     59.54 o
   3  -9   6      623.75      643.99     39.10 o
   4  -9   6      332.94      294.38     30.88 o
   5  -9   6      181.26      196.93     26.44 o
   6  -9   6       23.41       15.46     17.21 o
  -8  -8   6      153.63      183.87     55.19 o
  -7  -8   6      368.84      389.56     36.93 o
  -6  -8   6     1737.99     1903.38     66.88 o
  -5  -8   6      698.59      834.07     43.58 o
  -4  -8   6      346.93      378.27     27.01 o
  -3  -8   6       52.46       34.64     12.15 o
  -2  -8   6       97.06       90.64     13.66 o
  -1  -8   6       46.08       73.45     16.32 o
   0  -8   6       84.20       93.05     18.16 o
   1  -8   6      273.69      254.78     18.62 o
   2  -8   6      293.58      332.25     39.91 o
   3  -8   6        0.45        0.00     10.58 o
   4  -8   6       81.52       86.56     16.90 o
   5  -8   6       80.80       65.89     17.28 o
   6  -8   6      275.48      268.32     25.19 o
   7  -8   6      101.14      110.15     23.59 o
  -8  -7   6      599.54      862.50     97.54 o
  -7  -7   6       91.29      114.45     20.76 o
  -6  -7   6     1353.72     1458.11     54.99 o
  -5  -7   6       17.19       21.27     12.73 o
  -4  -7   6      272.03      265.99     21.17 o
  -3  -7   6      544.05      506.34     23.62 o
  -2  -7   6      270.10      267.51     14.86 o
  -1  -7   6       56.02       53.17      6.70 o
   0  -7   6       57.26       60.02     12.82 o
   1  -7   6       83.23       62.77     10.91 o
   2  -7   6     1544.05     1537.04     36.99 o
   3  -7   6      635.48      621.29     27.52 o
   4  -7   6     1175.01     1178.32     39.73 o
   5  -7   6      105.97       88.51     15.29 o
   6  -7   6       30.86       28.27     15.71 o
   7  -7   6      262.80      228.51     28.59 o
  -8  -6   6      365.43      393.13     74.82 o
  -7  -6   6      296.03      307.44     44.72 o
  -6  -6   6     1059.84     1046.42     56.57 o
  -5  -6   6      275.97      326.34     20.28 o
  -4  -6   6      970.01     1054.03     29.42 o
  -3  -6   6       17.74       16.22      7.78 o
  -2  -6   6      584.24      633.69     19.89 o
  -1  -6   6      642.73      620.05     18.11 o
   0  -6   6     1902.74     1801.73     31.32 o
   1  -6   6     2346.82     2377.49     37.71 o
   2  -6   6     1616.96     1508.81     27.19 o
   3  -6   6      191.99      200.39     12.34 o
   4  -6   6      647.15      588.96     24.83 o
   5  -6   6      356.48      358.24     24.00 o
   6  -6   6      509.67      443.98     79.30 o
   7  -6   6      253.98      288.04     42.45 o
   8  -6   6        7.40        4.36     19.37 o
  -9  -5   6       22.37       39.24     33.24 o
  -8  -5   6      797.53      821.11     65.01 o
  -7  -5   6       48.06       38.00     15.33 o
  -6  -5   6      362.78      351.39     41.06 o
  -5  -5   6      243.95      223.68     21.54 o
  -4  -5   6      923.81      887.06     26.18 o
  -3  -5   6     1364.75     1372.69     31.94 o
  -2  -5   6     1518.48     1530.05     29.71 o
  -1  -5   6     2292.07     2354.42     40.08 o
   0  -5   6      310.96      369.98     12.19 o
   1  -5   6       94.89      117.89      8.04 o
   2  -5   6     2987.57     3039.79     45.23 o
   3  -5   6      544.66      540.31     17.56 o
   4  -5   6     1291.27     1232.00     33.22 o
   5  -5   6      890.63      873.51     34.97 o
   6  -5   6      747.23      740.92     38.33 o
   7  -5   6       63.54       93.15     23.56 o
   8  -5   6       34.17       57.89     25.57 o
  -9  -4   6       44.37       72.08     34.36 o
  -8  -4   6      238.28      217.64     29.85 o
  -7  -4   6       60.52       55.53     17.65 o
  -6  -4   6      384.50      344.56     34.03 o
  -5  -4   6     1858.09     1842.35     43.24 o
  -4  -4   6      580.86      592.92     22.61 o
  -3  -4   6     1176.80     1216.51     26.43 o
  -2  -4   6      238.57      274.89     12.18 o
  -1  -4   6     1241.73     1236.08     24.62 o
   0  -4   6     1369.84     1549.97     22.00 o
   1  -4   6       67.40       49.18      6.20 o
   2  -4   6      283.27      285.26     11.59 o
   3  -4   6      106.51      104.67      8.42 o
   4  -4   6      667.45      618.06     26.53 o
   5  -4   6     1116.33     1107.99     31.48 o
   6  -4   6     1603.65     1605.12     52.69 o
   7  -4   6      154.57      151.60     23.69 o
   8  -4   6       52.50       39.54     24.62 o
  -9  -3   6       58.52       64.63     35.51 o
  -8  -3   6      580.93      578.54     45.57 o
  -7  -3   6       66.34       83.52     19.72 o
  -6  -3   6      155.32      148.72     15.72 o
  -5  -3   6        3.50        8.00      7.08 o
  -4  -3   6      476.40      496.04     30.72 o
  -3  -3   6     3125.57     3218.86     50.88 o
  -2  -3   6       43.20       44.00      6.27 o
  -1  -3   6     1840.19     1864.25     27.59 o
   0  -3   6      164.54      156.81      8.57 o
   1  -3   6      144.83      123.60      7.70 o
   2  -3   6      584.94      590.63     14.69 o
   3  -3   6        4.45        5.54      4.46 o
   4  -3   6      540.32      569.83     17.53 o
   5  -3   6      207.62      171.26     18.13 o
   6  -3   6       36.43       32.42     13.23 o
   7  -3   6       95.00      106.40     31.62 o
   8  -3   6       43.89       81.73     27.08 o
  -9  -2   6      272.10      124.57     41.35 o
  -8  -2   6       31.26       35.85     26.54 o
  -7  -2   6       32.65       34.30     16.06 o
  -6  -2   6      454.90      483.45     25.07 o
  -5  -2   6      908.13      896.13     25.75 o
  -4  -2   6     1101.19     1118.91     26.26 o
  -3  -2   6     3514.78     3663.06     57.12 o
  -2  -2   6     1993.90     2055.89     36.66 o
  -1  -2   6      511.92      490.21     10.50 o
   0  -2   6      670.36      814.49     13.40 o
   1  -2   6       13.90       12.51      4.45 o
   2  -2   6      685.83      657.77     18.38 o
   3  -2   6      992.59     1053.34     22.44 o
   4  -2   6      139.72      113.32      9.29 o
   5  -2   6     1712.20     1747.12     39.34 o
   6  -2   6     1238.68     1193.48     46.69 o
   7  -2   6       64.31       57.29     18.18 o
   8  -2   6       34.09       22.80     18.35 o
   9  -2   6        2.49        0.00     25.91 o
  -9  -1   6      397.84      322.32     35.69 o
  -8  -1   6      138.37      101.47     22.33 o
  -7  -1   6      296.93      287.81     41.68 o
  -6  -1   6      887.87      880.95     34.83 o
  -5  -1   6      168.67      180.53     12.68 o
  -4  -1   6      266.75      238.67     16.36 o
  -3  -1   6     2406.05     2450.99     58.01 o
  -2  -1   6      827.83      768.14     18.87 o
  -1  -1   6      113.19      109.62      5.34 o
   0  -1   6     1842.68     1953.59     28.15 o
   1  -1   6      943.55      904.71     18.75 o
   2  -1   6     3957.35     3997.58     63.06 o
   3  -1   6     3073.25     3143.81     55.49 o
   4  -1   6     1026.92      999.01     24.00 o
   5  -1   6     1139.03     1092.88     36.68 o
   6  -1   6       89.65      103.00     24.19 o
   7  -1   6      449.81      418.18     63.67 o
   8  -1   6      212.41      162.04     35.09 o
   9  -1   6       61.65       48.01     31.47 o
  -9   0   6      818.04      760.03     90.96 o
  -8   0   6       40.54       92.04     39.94 o
  -7   0   6       32.64       26.31     10.74 o
  -6   0   6      948.96      894.27     33.19 o
  -5   0   6       43.22       38.02     13.02 o
  -4   0   6     1707.02     1729.80     39.82 o
  -3   0   6      456.03      441.24     14.66 o
  -2   0   6        0.16        0.00      2.19 o
  -1   0   6      178.76      164.12      7.11 o
   0   0   6    11959.79    12428.18    155.90 o
   1   0   6     6782.44     6793.15     83.90 o
   2   0   6     3618.82     3458.26     57.70 o
   3   0   6       77.40       68.23      7.92 o
   4   0   6      435.50      434.83     24.05 o
   5   0   6     1375.60     1361.95     40.63 o
   6   0   6      213.39      198.51     21.48 o
   7   0   6      256.69      131.92     47.46 o
   8   0   6        3.21       36.23     38.73 o
   9   0   6       19.20       48.80     50.13 o
  -9   1   6      400.00      426.14     75.59 o
  -8   1   6      139.01      103.34     44.72 o
  -7   1   6      297.58      324.78     28.65 o
  -6   1   6      893.71      846.73     42.24 o
  -5   1   6      167.51      173.05     11.76 o
  -4   1   6      268.67      251.23     15.37 o
  -3   1   6     2435.37     2471.14     33.04 o
  -2   1   6      808.21      748.04     14.27 o
  -1   1   6      127.81      121.23      5.79 o
   0   1   6     1826.94     1942.03     30.11 o
   1   1   6      932.52      919.15     16.50 o
   2   1   6     3956.46     3978.63     60.46 o
   3   1   6     3060.48     3131.15     57.95 o
   4   1   6     1021.40      970.80     66.12 o
   5   1   6     1159.56     1223.70     54.19 o
   6   1   6       88.02       74.39     23.44 o
   7   1   6      449.12      630.76     87.76 o
   8   1   6      208.69      215.71     57.10 o
   9   1   6       68.48      104.64     59.74 o
  -9   2   6      273.50      371.71     73.87 o
  -8   2   6       33.00       39.22     31.85 o
  -7   2   6       31.23       32.39     25.50 o
  -6   2   6      451.70      420.34     46.39 o
  -5   2   6      911.85      855.63     75.43 o
  -4   2   6     1109.89     1178.14     25.44 o
  -3   2   6     3475.29     3606.46     54.46 o
  -2   2   6     2004.66     2098.48     30.33 o
  -1   2   6      500.29      469.29     11.22 o
   0   2   6      672.01      847.07     15.49 o
   1   2   6       20.43       18.86      3.85 o
   2   2   6      689.67      660.15     14.44 o
   3   2   6      995.94     1008.40     27.85 o
   4   2   6      136.19      125.87      9.08 o
   5   2   6     1690.79     1902.06     51.63 o
   6   2   6     1237.28     1399.08     79.92 o
   7   2   6       67.26       85.34     46.40 o
   8   2   6       33.58       35.25     48.60 o
   9   2   6        2.73       14.78     54.67 o
  -9   3   6       57.27       70.43     52.48 o
  -8   3   6      582.23      643.87     92.26 o
  -7   3   6       62.72       80.12     31.18 o
  -6   3   6      164.77      143.12     26.81 o
  -5   3   6        3.62        3.75      6.35 o
  -4   3   6      463.30      497.45     19.82 o
  -3   3   6     3163.07     3252.87     65.62 o
  -2   3   6       35.37       40.05      5.51 o
  -1   3   6     1863.38     1890.64     26.89 o
   0   3   6      164.28      163.38      6.59 o
   1   3   6      139.03      131.43      6.63 o
   2   3   6      581.63      559.57     14.56 o
   3   3   6        4.39        0.00      4.68 o
   4   3   6      534.65      562.97     20.07 o
   5   3   6      213.34      220.58     17.12 o
   6   3   6       37.54       19.87     41.05 o
   7   3   6      102.60       73.88     50.53 o
   8   3   6       38.87        0.00     49.27 o
  -9   4   6       48.61       68.86     58.38 o
  -8   4   6      240.29      222.05     65.36 o
  -7   4   6       57.88       64.08     25.26 o
  -6   4   6      373.45      327.13     46.77 o
  -5   4   6     1848.97     1918.22     89.42 o
  -4   4   6      592.40      572.13     22.99 o
  -3   4   6     1165.87     1163.24     36.19 o
  -2   4   6      241.62      265.71     12.71 o
  -1   4   6     1242.01     1233.92     18.87 o
   0   4   6     1351.77     1563.24     22.38 o
   1   4   6       69.10       61.58      5.41 o
   2   4   6      277.88      276.94     11.33 o
   3   4   6      106.00      104.95      9.06 o
   4   4   6      670.66      633.61     20.67 o
   5   4   6     1124.84     1189.54     42.06 o
   6   4   6     1606.03     1710.10    135.34 o
   7   4   6      146.51      172.75     61.78 o
   8   4   6       50.71       66.17     60.09 o
  -9   5   6       19.41        0.00     50.85 o
  -8   5   6      798.16      858.51     85.69 o
  -7   5   6       40.44       24.32     22.71 o
  -6   5   6      365.80      334.35     26.18 o
  -5   5   6      245.06      258.05     25.47 o
  -4   5   6      914.06      872.47     34.25 o
  -3   5   6     1379.06     1319.84     34.62 o
  -2   5   6     1508.91     1437.29     29.53 o
  -1   5   6     2316.50     2348.97     32.39 o
   0   5   6      318.83      362.71     10.66 o
   1   5   6       89.46      100.57      7.81 o
   2   5   6     2976.70     2937.10     46.63 o
   3   5   6      559.97      530.81     19.78 o
   4   5   6     1298.89     1304.64     41.90 o
   5   5   6      881.64      804.21    126.10 o
   6   5   6      751.37      684.40     39.04 o
   7   5   6       68.87       31.53     55.71 o
   8   5   6       31.10        0.00     58.98 o
  -8   6   6      368.37      386.36     85.72 o
  -7   6   6      303.34      391.39     90.06 o
  -6   6   6     1064.97     1182.81    102.78 o
  -5   6   6      268.35      319.35     27.38 o
  -4   6   6      955.21      981.76     38.80 o
  -3   6   6       17.20        9.40      8.47 o
  -2   6   6      589.36      620.04     17.48 o
  -1   6   6      644.60      635.20     14.56 o
   0   6   6     1888.62     1842.94     35.61 o
   1   6   6     2379.90     2399.90     35.18 o
   2   6   6     1599.57     1533.82     27.13 o
   3   6   6      193.46      185.42     13.48 o
   4   6   6      643.00      654.48     31.01 o
   5   6   6      353.68      339.10     32.31 o
   6   6   6      502.18      504.79     35.32 o
   7   6   6      255.67      380.75     89.39 o
   8   6   6        8.17        0.00     58.75 o
  -8   7   6      603.05      777.39    117.64 o
  -7   7   6       80.43       60.94     22.12 o
  -6   7   6     1353.35     1426.68     88.91 o
  -5   7   6       16.88       17.45     14.73 o
  -4   7   6      275.91      262.81     27.35 o
  -3   7   6      550.70      500.45     27.94 o
  -2   7   6      255.48      236.21     12.18 o
  -1   7   6       65.12       65.80      6.75 o
   0   7   6       57.74       46.58      6.72 o
   1   7   6       78.90       76.46      8.07 o
   2   7   6     1547.96     1547.97     28.93 o
   3   7   6      627.69      652.72     32.57 o
   4   7   6     1188.36     1199.40     41.51 o
   5   7   6      107.21      124.29     23.78 o
   6   7   6       31.58        0.00     20.27 o
   7   7   6      256.87      356.84     92.68 o
  -7   8   6      376.58      166.73     34.84 o
  -6   8   6     1753.98     1891.19    115.09 o
  -5   8   6      697.55      801.53     61.63 o
  -4   8   6      339.81      307.30     32.62 o
  -3   8   6       49.36       50.80     10.14 o
  -2   8   6       98.44       87.23      9.70 o
  -1   8   6       42.13       42.98      8.12 o
   0   8   6       71.50       78.61      8.99 o
   1   8   6      283.79      274.26     15.00 o
   2   8   6      288.25      296.92     28.23 o
   3   8   6        0.40        3.78     12.54 o
   4   8   6       78.76       54.21     16.17 o
   5   8   6       72.01       48.15     29.43 o
   6   8   6      272.92      281.96     47.07 o
   7   8   6      103.26       80.49     19.46 o
  -7   9   6      199.85      215.81     43.58 o
  -6   9   6      835.88      949.78     87.96 o
  -5   9   6       47.40       44.60     28.70 o
  -4   9   6       12.51        0.00     25.15 o
  -3   9   6      876.68      917.24     38.50 o
  -2   9   6      722.75      703.85     25.77 o
  -1   9   6      307.75      268.72     17.43 o
   0   9   6      891.06      931.60     29.18 o
   1   9   6      481.20      491.65     24.40 o
   2   9   6      833.34      855.35     43.92 o
   3   9   6      611.83      692.67     40.23 o
   4   9   6      337.51      367.66     30.75 o
   5   9   6      174.08      119.98     41.26 o
   6   9   6       22.86       41.65     30.27 o
  -6  10   6      722.64      749.42     83.00 o
  -5  10   6     1661.35     1815.27    123.19 o
  -4  10   6      305.74      269.58     53.62 o
  -3  10   6      109.48      110.14     25.66 o
  -2  10   6      245.51      203.00     30.74 o
  -1  10   6      183.91      158.11     18.43 o
   0  10   6      140.60       94.88     18.03 o
   1  10   6      571.74      594.49     31.17 o
   2  10   6      170.08      184.75     23.29 o
   3  10   6      920.21      936.33     49.20 o
   4  10   6      395.63      468.57     40.46 o
   5  10   6       94.55      110.42     43.15 o
   6  10   6       82.84       52.18     37.25 o
  -6  11   6      447.51      464.45     70.98 o
  -5  11   6       20.94       59.47     37.71 o
  -4  11   6       29.96        0.00     32.44 o
  -3  11   6      506.85      549.00     66.11 o
  -2  11   6       30.70        2.15     15.69 o
  -1  11   6      320.99      306.73     34.79 o
   0  11   6      674.54      717.72     50.18 o
   1  11   6      181.90      197.91     24.73 o
   2  11   6     1195.17     1209.24    111.02 o
   3  11   6     1264.64     1624.89    114.94 o
   4  11   6      377.23      424.05     47.45 o
   5  11   6      105.91       90.36     43.76 o
  -4  12   6      235.88      229.07     54.34 o
  -3  12   6       25.29       47.93     38.97 o
  -2  12   6       61.22       49.04     33.68 o
  -1  12   6      274.07      237.90     46.36 o
   0  12   6      264.48      267.81     37.55 o
   1  12   6      425.02      426.72     55.88 o
   2  12   6      329.84      301.64     63.11 o
   3  12   6       61.42       73.81     42.09 o
   4  12   6      255.29      289.00     61.61 o
  -3  13   6       44.76        0.00     38.02 o
  -2  13   6       77.06       57.76     35.24 o
   2  13   6      239.68      292.41     63.36 o
  -2 -13   7      118.30      156.24     42.79 o
  -1 -13   7      320.22      373.94     44.52 o
   0 -13   7       94.63       86.62     30.60 o
   1 -13   7       53.91       52.44     42.33 o
  -4 -12   7       24.92       17.81     23.04 o
  -3 -12   7      131.10      180.85     42.45 o
  -2 -12   7       78.13       60.46     33.36 o
  -1 -12   7       45.76       26.14     24.38 o
   0 -12   7      482.08      500.31     54.57 o
   1 -12   7      650.23      706.49     57.06 o
   2 -12   7      348.57      381.13     44.72 o
   3 -12   7      262.96      223.58     30.00 o
  -5 -11   7      124.16      141.19     53.85 o
  -4 -11   7      788.49      776.89     59.01 o
  -3 -11   7       73.80       46.82     19.28 o
  -2 -11   7      266.37      294.50     36.35 o
  -1 -11   7      882.38      856.24     74.68 o
   0 -11   7      671.20      571.55     49.09 o
   1 -11   7      583.77      577.18     63.20 o
   2 -11   7      354.33      326.78     26.95 o
   3 -11   7      400.54      385.17     31.76 o
   4 -11   7      170.27      184.60     32.49 o
  -6 -10   7        0.54        0.00     23.34 o
  -5 -10   7      412.49      547.01     94.57 o
  -4 -10   7      138.53      105.47     24.13 o
  -3 -10   7      356.43      304.87     30.43 o
  -2 -10   7      260.51      264.34     41.03 o
  -1 -10   7      345.92      328.02     36.07 o
   0 -10   7     1044.27     1056.98     63.03 o
   1 -10   7       51.44       26.93     21.13 o
   2 -10   7      687.50      726.81     37.25 o
   3 -10   7      136.79      101.12     22.77 o
   4 -10   7      118.82      105.91     23.80 o
   5 -10   7       41.92       57.45     22.90 o
  -7  -9   7      666.91      879.66     60.87 o
  -6  -9   7      194.01      240.02     38.96 o
  -5  -9   7      198.94      199.44     25.59 o
  -4  -9   7      603.29      663.41     85.10 o
  -3  -9   7       73.53       97.51     18.85 o
  -2  -9   7       50.78       43.26     13.51 o
  -1  -9   7      140.24      182.36     26.78 o
   0  -9   7      460.13      471.74     34.09 o
   1  -9   7      579.20      556.74     33.59 o
   2  -9   7      284.33      238.32     53.05 o
   3  -9   7      236.04      243.70     26.18 o
   4  -9   7      537.54      560.99     86.56 o
   5  -9   7       94.47      120.05     21.12 o
   6  -9   7       87.28       74.24     22.71 o
  -8  -8   7      532.50      589.19     48.25 o
  -7  -8   7      256.46      256.55     37.08 o
  -6  -8   7       76.02      110.88     36.07 o
  -5  -8   7      517.42      512.82     36.28 o
  -4  -8   7      359.15      356.78     28.50 o
  -3  -8   7      205.84      202.41     19.84 o
  -2  -8   7       11.78       12.43     10.41 o
  -1  -8   7      197.09      191.10     21.33 o
   0  -8   7      430.79      433.36     27.88 o
   1  -8   7      174.24      215.55     20.53 o
   2  -8   7      779.52      799.44     49.89 o
   3  -8   7      176.02      207.34     19.70 o
   4  -8   7      743.67      662.99     37.65 o
   5  -8   7      497.72      476.32     33.35 o
   6  -8   7      108.38      127.29     21.37 o
   7  -8   7      318.80      236.93     98.72 o
  -8  -7   7      373.44      423.63     42.59 o
  -7  -7   7      147.71      157.46     23.86 o
  -6  -7   7      501.70      556.21     37.76 o
  -5  -7   7      258.26      255.95     25.33 o
  -4  -7   7      200.59      173.31     16.27 o
  -3  -7   7      178.54      189.14     14.31 o
  -2  -7   7      711.07      677.50     22.81 o
  -1  -7   7      928.34      886.40     21.49 o
   0  -7   7      592.88      532.40     29.50 o
   1  -7   7      158.80      160.03     12.66 o
   2  -7   7      517.59      501.20     23.90 o
   3  -7   7      510.43      479.76     25.05 o
   4  -7   7      276.64      290.24     22.28 o
   5  -7   7      775.53      727.48     38.90 o
   6  -7   7      138.37      112.08     26.77 o
   7  -7   7      174.82      117.89     24.65 o
  -8  -6   7      755.18      942.70    156.05 o
  -7  -6   7      116.50      131.71     26.73 o
  -6  -6   7      176.46      178.26     29.44 o
  -5  -6   7      953.35      974.20     37.60 o
  -4  -6   7      807.21      859.88     30.27 o
  -3  -6   7      574.12      606.17     22.99 o
  -2  -6   7      210.60      204.73     18.00 o
  -1  -6   7      261.42      295.83     13.61 o
   0  -6   7     1590.40     1590.59     30.56 o
   1  -6   7     1204.65     1231.33     27.55 o
   2  -6   7     4380.68     4360.12     69.99 o
   3  -6   7     1238.59     1203.41     29.33 o
   4  -6   7       61.16       59.33     11.83 o
   5  -6   7      428.79      384.95     27.72 o
   6  -6   7       17.21       27.20     15.49 o
   7  -6   7      261.60      292.51     45.64 o
  -9  -5   7       13.78       34.26     33.04 o
  -8  -5   7      652.48      713.04    166.88 o
  -7  -5   7      344.76      365.06     30.55 o
  -6  -5   7      533.18      577.65     35.94 o
  -5  -5   7     1119.46     1084.10     36.37 o
  -4  -5   7       87.48       80.34     12.82 o
  -3  -5   7      130.93      117.94     10.30 o
  -2  -5   7      578.75      527.45     18.24 o
  -1  -5   7      324.15      287.07     12.13 o
   0  -5   7     1222.86     1145.65     23.51 o
   1  -5   7      159.00      138.99      9.65 o
   2  -5   7     2711.47     2722.47     42.55 o
   3  -5   7      378.08      388.84     16.48 o
   4  -5   7     1342.68     1351.80     35.50 o
   5  -5   7      424.11      448.94     29.57 o
   6  -5   7      104.98       59.25     29.03 o
   7  -5   7       74.60       62.79     20.63 o
   8  -5   7       19.47       43.78     42.42 o
  -9  -4   7       24.01       36.71     33.19 o
  -8  -4   7      193.13      175.23     28.14 o
  -7  -4   7      108.79       82.73     19.65 o
  -6  -4   7       90.34       75.56     16.10 o
  -5  -4   7     2471.70     2414.68     56.61 o
  -4  -4   7       85.44       71.17      9.84 o
  -3  -4   7     1151.40     1181.67     26.63 o
  -2  -4   7      721.40      791.00     20.98 o
  -1  -4   7     1146.65     1312.59     24.13 o
   0  -4   7      458.10      442.04     11.60 o
   1  -4   7      435.30      467.73     17.23 o
   2  -4   7     6101.39     6420.41     84.41 o
   3  -4   7      891.38      862.73     20.40 o
   4  -4   7      363.09      368.78     16.49 o
   5  -4   7      151.20      127.48     15.55 o
   6  -4   7      155.44      123.55     29.52 o
   7  -4   7      107.72       94.58     21.50 o
   8  -4   7        3.83        0.00     23.35 o
  -9  -3   7       42.52       66.35     36.44 o
  -8  -3   7      299.57      278.98     33.20 o
  -7  -3   7     1330.15     1252.43     61.17 o
  -6  -3   7      444.78      494.42     57.01 o
  -5  -3   7     1529.47     1527.18     36.42 o
  -4  -3   7       58.87       63.77      8.60 o
  -3  -3   7      652.24      646.03     19.77 o
  -2  -3   7     3945.55     4596.56     72.74 o
  -1  -3   7     1777.05     2029.61     29.90 o
   0  -3   7       65.68       51.48      4.55 o
   1  -3   7      314.57      342.62     13.64 o
   2  -3   7      627.84      560.56     19.28 o
   3  -3   7     1159.14     1152.56     21.40 o
   4  -3   7     1751.87     1801.76     34.41 o
   5  -3   7       61.40       64.53     10.26 o
   6  -3   7      201.32      174.38     20.58 o
   7  -3   7      186.43      130.80     23.25 o
   8  -3   7        3.92       23.66     25.39 o
  -9  -2   7      151.88      178.29     30.33 o
  -8  -2   7      368.23      362.41     37.04 o
  -7  -2   7       17.57       28.49     16.14 o
  -6  -2   7      526.30      511.58     27.18 o
  -5  -2   7     1525.78     1471.23     61.03 o
  -4  -2   7       38.15       19.72      6.83 o
  -3  -2   7      687.30      678.63     18.45 o
  -2  -2   7     5137.35     5523.41     88.68 o
  -1  -2   7     1653.79     1745.55     26.36 o
   0  -2   7      253.36      230.68      9.40 o
   1  -2   7     1235.05     1204.39     22.83 o
   2  -2   7     4389.28     4531.00     67.66 o
   3  -2   7     1171.43     1222.23     25.28 o
   4  -2   7      435.57      440.91     17.58 o
   5  -2   7      167.00      170.61     15.26 o
   6  -2   7       80.39       76.72     25.47 o
   7  -2   7       74.28      100.78     20.25 o
   8  -2   7       16.29        6.32     26.33 o
  -9  -1   7        9.81       15.54     20.82 o
  -8  -1   7      340.57      387.04    110.98 o
  -7  -1   7       47.54       41.43     16.28 o
  -6  -1   7     1885.90     1838.73     58.71 o
  -5  -1   7      416.02      441.31     20.31 o
  -4  -1   7      502.07      506.85     19.60 o
  -3  -1   7      541.47      511.57     17.55 o
  -2  -1   7     1174.22     1058.35     17.95 o
  -1  -1   7     1643.94     1539.69     23.03 o
   0  -1   7     1330.49     1232.03     20.73 o
   1  -1   7     1257.35     1216.14     18.90 o
   2  -1   7     1711.12     1678.65     32.16 o
   3  -1   7     5040.99     5140.62     92.45 o
   4  -1   7        3.51        8.64      7.87 o
   5  -1   7      642.81      631.77     33.35 o
   6  -1   7        6.57       37.06     20.59 o
   7  -1   7       52.20        0.00     30.07 o
   8  -1   7       51.52       51.94     29.77 o
  -9   0   7      103.24      109.29     46.88 o
  -8   0   7     1186.98     1173.90     96.95 o
  -7   0   7        1.60       14.05     16.51 o
  -6   0   7      196.74      201.40     17.61 o
  -5   0   7       66.65       57.06      8.55 o
  -4   0   7     2495.60     2406.55     50.37 o
  -3   0   7      679.94      678.57     17.10 o
  -2   0   7      771.57      684.19     12.44 o
  -1   0   7        6.10        5.69      3.93 o
   0   0   7     5076.09     4949.42     63.78 o
   1   0   7     4758.06     5012.46     64.34 o
   2   0   7     6481.71     6660.59    105.39 o
   3   0   7     2447.75     2518.83     51.06 o
   4   0   7       31.88       23.34      7.26 o
   5   0   7     1136.48      991.03     65.45 o
   6   0   7        1.99        9.19     26.43 o
   7   0   7       20.65       33.14     38.55 o
   8   0   7        0.71        0.00     37.19 o
  -9   1   7        9.52        0.00     39.74 o
  -8   1   7      344.36      284.75     60.51 o
  -7   1   7       49.27       33.03     16.42 o
  -6   1   7     1880.82     1903.21     63.83 o
  -5   1   7      406.44      401.53     31.87 o
  -4   1   7      500.84      546.75     24.57 o
  -3   1   7      543.57      529.83     12.17 o
  -2   1   7     1214.11     1095.42     22.10 o
  -1   1   7     1652.76     1564.98     24.16 o
   0   1   7     1321.75     1222.25     20.25 o
   1   1   7     1267.10     1251.11     20.78 o
   2   1   7     1695.67     1687.79     28.09 o
   3   1   7     5001.42     5045.12     90.46 o
   4   1   7        4.97        1.41      7.16 o
   5   1   7      647.92      720.07     46.83 o
   6   1   7        8.15        0.00     19.99 o
   7   1   7       53.59       54.84     43.18 o
   8   1   7       51.95       87.92     51.98 o
  -9   2   7      151.39      190.70     60.38 o
  -8   2   7      371.86      387.55     72.06 o
  -7   2   7       18.06        9.78     11.77 o
  -6   2   7      537.98      545.65     28.43 o
  -5   2   7     1531.36     1435.62     35.32 o
  -4   2   7       31.25       22.61      4.51 o
  -3   2   7      676.15      665.02     17.22 o
  -2   2   7     5084.22     5446.90     76.87 o
  -1   2   7     1642.92     1722.36     27.10 o
   0   2   7      271.96      261.45      9.53 o
   1   2   7     1202.46     1189.35     20.70 o
   2   2   7     4415.82     4638.21     59.64 o
   3   2   7     1193.32     1175.21     31.83 o
   4   2   7      436.72      443.62     18.96 o
   5   2   7      168.42      160.41     25.34 o
   6   2   7       73.99      141.29     49.00 o
   7   2   7       74.59      152.93     53.33 o
   8   2   7       18.43       62.97     52.30 o
  -9   3   7       41.29       79.92     50.72 o
  -8   3   7      292.26      237.58     62.35 o
  -7   3   7     1333.36     1389.36     89.12 o
  -6   3   7      439.74      506.59     53.64 o
  -5   3   7     1524.70     1513.05     35.44 o
  -4   3   7       58.96       52.96     11.15 o
  -3   3   7      654.30      641.16     17.43 o
  -2   3   7     3960.20     4533.11     63.17 o
  -1   3   7     1799.77     2068.38     31.12 o
   0   3   7       66.66       50.17      5.43 o
   1   3   7      321.89      364.62     11.56 o
   2   3   7      627.52      580.29     13.17 o
   3   3   7     1156.55     1166.06     24.13 o
   4   3   7     1747.36     1710.68     39.78 o
   5   3   7       63.37       33.34     18.96 o
   6   3   7      195.47      256.50     64.51 o
   7   3   7      189.02      209.22     62.68 o
   8   3   7        3.55        0.00     48.37 o
  -9   4   7       22.34       46.86     57.96 o
  -8   4   7      197.83      150.79     58.63 o
  -7   4   7      110.34       63.98     26.51 o
  -6   4   7       89.76       73.09     14.44 o
  -5   4   7     2480.77     2363.16     98.52 o
  -4   4   7       87.96       81.41     11.53 o
  -3   4   7     1169.20     1155.01     24.05 o
  -2   4   7      705.24      746.86     16.31 o
  -1   4   7     1137.27     1261.32     21.64 o
   0   4   7      438.07      410.84     11.73 o
   1   4   7      440.31      471.26     15.64 o
   2   4   7     6081.39     6407.34     92.40 o
   3   4   7      882.79      875.68     20.86 o
   4   4   7      361.78      371.56     16.82 o
   5   4   7      160.68      121.91     57.48 o
   6   4   7      152.11       93.67     53.72 o
   7   4   7      111.45      170.65     63.26 o
   8   4   7        4.27       27.56     54.05 o
  -9   5   7       13.20       40.37     57.57 o
  -8   5   7      641.28      767.52     83.21 o
  -7   5   7      340.98      400.49     76.78 o
  -6   5   7      525.75      575.64     34.03 o
  -5   5   7     1128.28     1073.38     43.35 o
  -4   5   7       87.85       82.01     16.15 o
  -3   5   7      131.66      123.14      8.15 o
  -2   5   7      579.37      467.94     14.27 o
  -1   5   7      333.83      304.35     10.78 o
   0   5   7     1240.08     1190.98     21.42 o
   1   5   7      162.52      171.23      9.77 o
   2   5   7     2729.29     2727.55     46.50 o
   3   5   7      392.50      381.82     17.87 o
   4   5   7     1342.59     1419.64     38.50 o
   5   5   7      421.18      437.13     31.35 o
   6   5   7      101.06      169.28     61.93 o
   7   5   7       75.11      128.69     65.52 o
   8   5   7       17.50       56.85     67.42 o
  -8   6   7      758.90     1002.66    131.49 o
  -7   6   7      113.51      135.32     31.23 o
  -6   6   7      179.83      194.94     23.94 o
  -5   6   7      958.99     1002.08     47.51 o
  -4   6   7      801.44      858.99     38.40 o
  -3   6   7      583.23      567.29     20.71 o
  -2   6   7      201.87      198.19      9.68 o
  -1   6   7      257.40      269.48     10.76 o
   0   6   7     1572.38     1609.80     27.36 o
   1   6   7     1193.24     1173.43     20.99 o
   2   6   7     4372.64     4375.73     61.61 o
   3   6   7     1229.87     1230.87     37.55 o
   4   6   7       61.20       46.89     12.12 o
   5   6   7      423.20      406.27     42.64 o
   6   6   7       17.39       20.22     18.33 o
   7   6   7      265.53      314.70     92.89 o
  -8   7   7      373.57      550.96    107.33 o
  -7   7   7      147.45      123.37     39.39 o
  -6   7   7      481.87      601.17     51.94 o
  -5   7   7      268.02      223.20     38.05 o
  -4   7   7      200.11      155.48     19.95 o
  -3   7   7      186.81      167.81     20.67 o
  -2   7   7      722.68      696.62     17.73 o
  -1   7   7      932.46      921.81     21.37 o
   0   7   7      609.23      591.62     17.66 o
   1   7   7      162.85      150.18      9.55 o
   2   7   7      526.21      603.06     29.40 o
   3   7   7      491.86      520.72     29.11 o
   4   7   7      282.54      292.58     23.25 o
   5   7   7      776.59      849.42     97.19 o
   6   7   7      143.93      135.48     29.28 o
   7   7   7      174.05      108.78     71.30 o
  -6   8   7       79.42       64.51     30.61 o
  -5   8   7      517.29      549.46     63.89 o
  -4   8   7      336.56      301.05     35.62 o
  -3   8   7      213.12      215.15     18.71 o
  -2   8   7       12.23       10.51      7.87 o
  -1   8   7      200.46      186.08     12.74 o
   0   8   7      427.14      445.71     18.27 o
   1   8   7      157.58      148.62     13.23 o
   2   8   7      781.72      817.49     36.54 o
   3   8   7      165.10      151.57     22.91 o
   4   8   7      744.99      810.58     53.92 o
   5   8   7      490.68      490.62     62.30 o
   6   8   7      108.98      149.59     37.55 o
   7   8   7      322.21      303.25     39.51 o
  -7   9   7      672.41      862.81     80.02 o
  -6   9   7      185.23      168.93     41.35 o
  -5   9   7      207.44      181.74     42.13 o
  -4   9   7      604.31      719.63     75.55 o
  -3   9   7       75.83       76.13     14.21 o
  -2   9   7       42.78       30.83     11.82 o
  -1   9   7      142.85      158.13     15.17 o
   0   9   7      478.18      485.79     26.04 o
   1   9   7      571.60      575.52     29.55 o
   2   9   7      292.23      317.35     21.91 o
   3   9   7      233.20      241.33     31.13 o
   4   9   7      541.50      607.07     44.47 o
   5   9   7       97.24       43.26     34.48 o
   6   9   7       87.41       68.89     36.76 o
  -6  10   7        0.84       38.03     31.84 o
  -5  10   7      401.45      412.91     62.88 o
  -4  10   7      132.13      116.22     39.50 o
  -3  10   7      362.34      448.82     43.41 o
  -2  10   7      269.60      229.21     24.50 o
  -1  10   7      349.73      351.23     39.02 o
   0  10   7     1048.48     1104.94     47.02 o
   1  10   7       45.41       62.17     14.63 o
   2  10   7      684.27      754.28     44.08 o
   3  10   7      128.13      102.77     21.36 o
   4  10   7      119.37       88.83     24.55 o
   5  10   7       41.65       36.33     36.14 o
  -5  11   7      123.37      146.46     48.78 o
  -4  11   7      789.59      850.51     91.56 o
  -3  11   7       70.98       57.53     27.11 o
  -2  11   7      265.23      334.17     39.10 o
  -1  11   7      879.38      900.03     58.20 o
   0  11   7      682.56      667.24     50.15 o
   1  11   7      577.97      650.91     40.57 o
   2  11   7      359.87      408.33     66.16 o
   3  11   7      402.59      458.81     70.89 o
   4  11   7      166.40      213.45     55.93 o
  -4  12   7       28.40       92.52     45.07 o
  -3  12   7      128.22      133.63     49.48 o
  -2  12   7       73.85       76.69     27.92 o
  -1  12   7       44.64       35.87     32.57 o
   1  12   7      649.15      671.70     68.52 o
   2  12   7      343.52      329.36     63.98 o
   3  12   7      268.54      360.07     67.24 o
  -2 -13   8      105.22       19.98     34.11 o
  -1 -13   8      356.66      413.57     81.91 o
   0 -13   8      111.05      100.64     30.60 o
   1 -13   8      242.29      211.96     38.27 o
  -4 -12   8      222.74      299.89     36.62 o
  -3 -12   8      384.72      394.98     55.65 o
  -2 -12   8      228.54      197.12     44.87 o
  -1 -12   8      270.87      225.58     35.98 o
   0 -12   8      161.36      117.79     31.12 o
   1 -12   8      175.89      168.88     44.21 o
   2 -12   8      129.92      131.12     33.75 o
   3 -12   8      107.35      118.85     31.15 o
  -5 -11   8      506.36      537.63     51.24 o
  -4 -11   8      291.45      162.19    154.92 o
  -3 -11   8       68.65       43.28     27.56 o
  -2 -11   8      442.52      458.23     44.50 o
  -1 -11   8      370.85      405.14     41.73 o
   0 -11   8     1059.87     1256.82     89.20 o
   1 -11   8       24.59       20.89     29.89 o
   2 -11   8      182.95      178.93     23.14 o
   3 -11   8      145.72      176.62     28.75 o
   4 -11   8       62.31       60.81     23.47 o
  -6 -10   8      270.62      315.10     41.71 o
  -5 -10   8       33.15       21.02     23.91 o
  -4 -10   8      256.33      281.40     36.31 o
  -3 -10   8      117.50      116.35     22.74 o
  -2 -10   8      293.14      361.54     37.36 o
  -1 -10   8      359.18      273.63     41.91 o
   0 -10   8        9.17        5.97     20.09 o
   1 -10   8      276.79      244.44     30.44 o
   2 -10   8      614.37      698.83     48.93 o
   3 -10   8      450.03      444.58     39.82 o
   4 -10   8      159.40      162.59     27.31 o
   5 -10   8       14.62       23.85     21.24 o
  -7  -9   8      166.47      192.65     34.30 o
  -6  -9   8      190.01      208.22     28.37 o
  -5  -9   8      516.62      641.76     52.45 o
  -4  -9   8      609.05      593.67     42.87 o
  -3  -9   8      284.00      254.43     22.64 o
  -2  -9   8      444.38      411.29     27.36 o
  -1  -9   8      627.06      591.18     44.41 o
   0  -9   8     1289.49     1266.49    103.92 o
   1  -9   8      168.13      117.99     19.17 o
   2  -9   8      559.06      546.25     43.39 o
   3  -9   8      546.73      472.67     36.25 o
   4  -9   8      222.41      223.13     30.03 o
   5  -9   8      153.99      165.53     28.06 o
   6  -9   8      110.90       88.45     25.00 o
  -7  -8   8       82.72       92.59     27.63 o
  -6  -8   8       69.50       66.97     19.55 o
  -5  -8   8        5.63       15.90     16.42 o
  -4  -8   8      116.97      102.84     18.45 o
  -3  -8   8       65.99       70.67     15.29 o
  -2  -8   8       47.61       22.47     12.18 o
  -1  -8   8      517.54      548.24     33.63 o
   0  -8   8       49.83       59.61     20.83 o
   1  -8   8      603.57      585.55     33.38 o
   2  -8   8      678.10      699.02     39.08 o
   3  -8   8     1930.35     2017.08     82.05 o
   4  -8   8      665.79      650.29     52.62 o
   5  -8   8        1.20        0.49     15.62 o
   6  -8   8       61.08       30.22     20.91 o
  -8  -7   8       68.85       76.34     27.92 o
  -7  -7   8      366.56      350.53    103.75 o
  -6  -7   8      147.72      174.02     24.34 o
  -5  -7   8      641.54      735.77     47.77 o
  -4  -7   8      118.26      107.79     14.60 o
  -3  -7   8      161.15      152.22     15.91 o
  -2  -7   8      251.73      257.93     16.37 o
  -1  -7   8      115.78       99.75      9.52 o
   0  -7   8     1337.92     1307.75     45.20 o
   1  -7   8      634.42      614.92     30.51 o
   2  -7   8      101.25       82.94     12.02 o
   3  -7   8     1119.57     1129.60     58.81 o
   4  -7   8      370.34      344.03     24.58 o
   5  -7   8      639.08      651.37     38.92 o
   6  -7   8       47.18       14.38     18.92 o
   7  -7   8       66.80       57.04     22.94 o
  -8  -6   8      517.88      513.81     53.50 o
  -7  -6   8      433.29      462.43     44.43 o
  -6  -6   8      253.05      175.51     29.01 o
  -5  -6   8       78.43       57.13     14.74 o
  -4  -6   8     1078.45     1087.27     34.89 o
  -3  -6   8      590.26      530.92     27.09 o
  -2  -6   8      801.01      828.14     24.50 o
  -1  -6   8      267.82      253.04     14.88 o
   0  -6   8      109.34       94.85      8.31 o
   1  -6   8      643.01      606.45     20.42 o
   2  -6   8     1633.62     1676.73     35.22 o
   3  -6   8     2584.39     2630.60     54.06 o
   4  -6   8      721.76      767.60     35.17 o
   5  -6   8      273.28      233.39     23.65 o
   6  -6   8       67.90       56.51     16.65 o
   7  -6   8       94.34       50.96     37.60 o
  -9  -5   8       84.99      112.47     41.84 o
  -8  -5   8       86.81      115.91     28.22 o
  -7  -5   8      674.05      645.54     57.90 o
  -6  -5   8       94.67      108.09     21.22 o
  -5  -5   8      654.56      736.07     44.49 o
  -4  -5   8      160.27      170.61     15.13 o
  -3  -5   8      434.33      494.68     21.02 o
  -2  -5   8      566.66      521.84     20.62 o
  -1  -5   8     1881.56     1778.29     30.54 o
   0  -5   8     3288.69     3485.72     61.89 o
   1  -5   8     1983.88     1923.68     34.54 o
   2  -5   8     1015.30     1061.49     24.81 o
   3  -5   8      446.99      419.05     18.05 o
   4  -5   8       52.16       33.91     16.31 o
   5  -5   8      935.31      926.86     41.92 o
   6  -5   8       26.78       24.51     15.04 o
   7  -5   8       24.78        6.79     19.55 o
  -9  -4   8      624.15      593.82     71.61 o
  -8  -4   8      916.60     1098.89     85.48 o
  -7  -4   8      994.18      960.20     46.70 o
  -6  -4   8       74.10       51.70     15.69 o
  -5  -4   8      271.51      277.97     32.80 o
  -4  -4   8       44.40       40.61      9.25 o
  -3  -4   8      690.46      782.34     24.57 o
  -2  -4   8     1454.51     1478.91     32.88 o
  -1  -4   8      237.70      225.98     12.51 o
   0  -4   8      149.52      146.34      6.98 o
   1  -4   8      469.61      441.52     16.80 o
   2  -4   8     5387.21     5733.87     81.60 o
   3  -4   8      312.50      365.23     18.43 o
   4  -4   8      238.11      247.37     16.64 o
   5  -4   8       52.10       39.66     13.75 o
   6  -4   8       18.84       30.52     14.27 o
   7  -4   8       68.79       64.09     27.61 o
   8  -4   8      231.88      211.31     39.27 o
  -9  -3   8      225.94      225.44     51.26 o
  -8  -3   8      133.99      112.92     25.26 o
  -7  -3   8      914.10      892.80     88.59 o
  -6  -3   8       32.39       28.98     13.95 o
  -5  -3   8      161.06      177.19     17.15 o
  -4  -3   8      211.49      214.88     14.26 o
  -3  -3   8      955.28     1049.00     28.23 o
  -2  -3   8      678.03      687.50     21.28 o
  -1  -3   8      168.31      173.28      8.59 o
   0  -3   8     4939.48     5361.27     63.05 o
   1  -3   8      518.54      567.36     17.10 o
   2  -3   8       66.75       52.02      7.76 o
   3  -3   8      469.83      450.98     14.04 o
   4  -3   8       15.87       12.31      7.00 o
   5  -3   8      306.67      324.67     20.98 o
   6  -3   8       68.35       37.64     14.43 o
   7  -3   8      130.45      114.14     22.57 o
   8  -3   8      218.83      196.51     39.28 o
  -9  -2   8      451.76      489.85     70.88 o
  -8  -2   8     1207.30     1255.90     64.44 o
  -7  -2   8      547.89      557.21     43.79 o
  -6  -2   8      708.42      691.92     38.05 o
  -5  -2   8      306.10      311.51     18.76 o
  -4  -2   8      508.26      590.12     21.06 o
  -3  -2   8       17.65       19.17      5.87 o
  -2  -2   8      415.12      363.78     16.89 o
  -1  -2   8      692.89      695.33     13.28 o
   0  -2   8     6968.84     7686.47     91.06 o
   1  -2   8     1407.67     1436.48     24.58 o
   2  -2   8     2137.46     2085.18     36.23 o
   3  -2   8      516.09      478.57     19.45 o
   4  -2   8      155.96      158.91     14.15 o
   5  -2   8      104.46      101.56     15.62 o
   6  -2   8      177.13      143.52     24.72 o
   7  -2   8      232.59      229.94     28.49 o
   8  -2   8      443.38      491.23     55.85 o
  -9  -1   8       29.66        1.17     20.12 o
  -8  -1   8      256.44      276.66     33.35 o
  -7  -1   8      127.55      142.94     40.31 o
  -6  -1   8      350.54      329.71     25.30 o
  -5  -1   8      744.78      712.73     25.61 o
  -4  -1   8      344.41      312.18     27.33 o
  -3  -1   8       11.73        9.45      4.79 o
  -2  -1   8     1133.54     1030.53     26.00 o
  -1  -1   8     1690.84     1632.91     24.84 o
   0  -1   8    10432.59    11374.49    146.08 o
   1  -1   8     3898.68     3806.16     50.61 o
   2  -1   8     1133.54     1171.27     28.10 o
   3  -1   8     1166.89     1160.13     28.95 o
   4  -1   8      260.24      283.22     17.67 o
   5  -1   8      150.69      138.63     16.12 o
   6  -1   8      443.35      443.02     49.61 o
   7  -1   8       45.86       45.34     36.37 o
   8  -1   8       20.22       31.19     28.21 o
  -9   0   8       19.72        5.73     38.15 o
  -8   0   8     1784.29     1723.09     81.45 o
  -7   0   8      152.32      122.98     21.11 o
  -6   0   8       57.44       49.37     12.01 o
  -5   0   8       41.75       28.82     12.74 o
  -4   0   8      431.51      382.52     18.23 o
  -3   0   8     5233.91     5283.90     75.07 o
  -2   0   8      626.01      555.89     13.22 o
  -1   0   8     1360.17     1320.73     22.84 o
   0   0   8      772.21      820.89     17.72 o
   1   0   8     5645.36     5684.07     80.49 o
   2   0   8       72.21       59.73      7.18 o
   3   0   8     3002.97     2969.96     59.35 o
   4   0   8       15.80       25.30      8.60 o
   5   0   8        0.29        8.31     12.36 o
   6   0   8      143.43      186.90     32.91 o
   7   0   8      516.53      515.83     81.79 o
   8   0   8      632.19      583.02     92.19 o
  -9   1   8       30.62       24.86     42.85 o
  -8   1   8      260.21      298.21     61.66 o
  -7   1   8      124.69      118.87     19.11 o
  -6   1   8      348.56      364.72     21.27 o
  -5   1   8      730.67      748.71     25.98 o
  -4   1   8      327.15      324.40     14.32 o
  -3   1   8       11.73        7.68      3.71 o
  -2   1   8     1151.13     1099.55     20.28 o
  -1   1   8     1671.23     1604.51     26.92 o
   0   1   8    10473.43    11549.95    140.41 o
   1   1   8     3896.35     3898.17     49.85 o
   2   1   8     1144.94     1188.12     19.89 o
   3   1   8     1171.97     1125.57     26.21 o
   4   1   8      249.36      257.55     16.99 o
   5   1   8      157.64      142.94     25.27 o
   6   1   8      450.96      512.99     57.02 o
   7   1   8       46.58       69.14     48.63 o
   8   1   8       19.36       28.22     47.80 o
  -9   2   8      449.60      524.32     87.28 o
  -8   2   8     1207.60     1096.83    115.92 o
  -7   2   8      545.94      609.14     37.33 o
  -6   2   8      700.41      744.18     37.60 o
  -5   2   8      315.21      314.78     17.96 o
  -4   2   8      531.83      572.11     13.24 o
  -3   2   8       13.10       12.41      4.55 o
  -2   2   8      403.58      358.49     15.64 o
  -1   2   8      706.61      666.82     16.36 o
   0   2   8     6942.94     7624.72     96.78 o
   1   2   8     1386.62     1390.90     27.59 o
   2   2   8     2131.10     2128.29     31.33 o
   3   2   8      515.47      490.76     17.08 o
   4   2   8      145.36      143.72     10.39 o
   5   2   8      104.23       89.09     22.45 o
   6   2   8      175.79      182.61     56.43 o
   7   2   8      232.22      257.19     68.27 o
   8   2   8      440.86      376.24     82.80 o
  -9   3   8      230.76      273.70     73.43 o
  -8   3   8      136.65      123.81     54.41 o
  -7   3   8      908.01      899.44     41.60 o
  -6   3   8       35.77       44.23     11.05 o
  -5   3   8      161.53      184.04      9.77 o
  -4   3   8      199.74      213.21     11.16 o
  -3   3   8      955.82     1023.73     20.28 o
  -2   3   8      701.32      704.64     16.31 o
  -1   3   8      149.30      162.49      7.97 o
   0   3   8     4964.71     5513.83     72.30 o
   1   3   8      510.02      538.24     14.48 o
   2   3   8       65.25       58.84      6.28 o
   3   3   8      481.82      496.83     14.30 o
   4   3   8       17.04       15.16      7.57 o
   5   3   8      318.02      348.78     47.60 o
   6   3   8       71.67       29.29     44.44 o
   7   3   8      131.04      208.70     66.09 o
   8   3   8      219.31      390.35     86.72 o
  -9   4   8      619.93      717.40    106.13 o
  -8   4   8      916.50     1033.96    118.43 o
  -7   4   8      999.01     1147.22    116.72 o
  -6   4   8       71.73       58.25      9.62 o
  -5   4   8      265.11      215.36     34.88 o
  -4   4   8       37.15       43.86      9.55 o
  -3   4   8      690.02      735.82     21.87 o
  -2   4   8     1441.13     1410.68     24.63 o
  -1   4   8      245.02      235.42     10.04 o
   0   4   8      149.32      142.22      7.89 o
   1   4   8      483.31      476.83     13.79 o
   2   4   8     5388.70     5775.54     75.43 o
   3   4   8      306.54      293.07     14.74 o
   4   4   8      226.33      218.87     17.18 o
   5   4   8       52.24       39.66     16.85 o
   6   4   8       21.24       11.38     45.49 o
   7   4   8       68.34       40.33     55.37 o
   8   4   8      229.12      377.10     92.40 o
  -9   5   8       87.21      132.40     62.93 o
  -8   5   8       85.01       44.52     51.31 o
  -7   5   8      679.62      884.09    187.92 o
  -6   5   8      105.42      115.58     19.07 o
  -5   5   8      663.56      707.41     36.93 o
  -4   5   8      169.60      154.33     11.76 o
  -3   5   8      434.73      462.68     16.58 o
  -2   5   8      570.74      550.90     14.93 o
  -1   5   8     1877.74     1758.86     30.39 o
   0   5   8     3288.82     3465.41     47.95 o
   1   5   8     1984.27     1957.71     31.55 o
   2   5   8     1004.29     1120.80     21.82 o
   3   5   8      455.55      440.05     19.01 o
   4   5   8       44.60        6.06     12.05 o
   5   5   8      945.15      841.25     63.39 o
   6   5   8       21.63        0.21     48.64 o
   7   5   8       23.02        0.00     53.75 o
  -8   6   8      512.79      566.55    103.73 o
  -7   6   8      433.13      475.00     58.04 o
  -6   6   8      249.16      235.40     27.70 o
  -5   6   8       75.39       69.50     16.84 o
  -4   6   8     1077.68     1141.18     44.38 o
  -3   6   8      580.24      526.91     19.72 o
  -2   6   8      799.07      784.44     19.24 o
  -1   6   8      261.07      263.66     11.73 o
   0   6   8      111.30      104.21      8.37 o
   1   6   8      630.50      592.36     17.07 o
   2   6   8     1627.59     1672.33     35.36 o
   3   6   8     2587.63     2624.05     65.08 o
   4   6   8      742.51      824.61     69.85 o
   5   6   8      273.51      269.82     36.50 o
   6   6   8       68.86       65.24     63.24 o
   7   6   8      101.60       87.61     71.87 o
  -8   7   8       67.97       93.18     62.14 o
  -7   7   8      377.43      408.59     52.84 o
  -6   7   8      145.00      126.49     27.75 o
  -5   7   8      644.06      697.51     43.75 o
  -4   7   8      126.60      124.39     16.52 o
  -3   7   8      161.01      129.08     19.12 o
  -2   7   8      258.19      246.77     14.63 o
  -1   7   8      108.36      100.33      8.98 o
   0   7   8     1352.87     1353.19     26.66 o
   1   7   8      641.04      621.27     22.10 o
   2   7   8      103.15       95.16     12.59 o
   3   7   8     1117.30     1059.63     54.85 o
   4   7   8      348.96      330.41     32.53 o
   5   7   8      645.58      682.53     59.73 o
   6   7   8       41.34       16.64     23.96 o
   7   7   8       63.22       70.97     69.99 o
  -7   8   8       84.86       28.27     23.08 o
  -6   8   8       67.44       44.55     28.48 o
  -5   8   8        6.27        0.00     24.13 o
  -4   8   8      116.68      118.39     16.40 o
  -3   8   8       57.41       73.57     11.52 o
  -2   8   8       50.64       31.58      9.64 o
  -1   8   8      505.73      491.23     21.14 o
   0   8   8       47.97       42.89     10.08 o
   1   8   8      581.49      617.87     27.38 o
   2   8   8      679.73      716.68     28.52 o
   3   8   8     1931.31     2024.54     85.60 o
   4   8   8      683.82      654.75     78.73 o
   5   8   8        1.19        0.00     27.75 o
   6   8   8       64.70       54.41     30.76 o
  -7   9   8      163.06      179.50     42.35 o
  -6   9   8      178.26      253.81     48.18 o
  -5   9   8      527.37      491.34     65.24 o
  -4   9   8      627.02      631.46     74.05 o
  -3   9   8      283.72      277.29     33.30 o
  -2   9   8      459.72      460.12     27.32 o
  -1   9   8      618.15      610.55     51.32 o
   0   9   8     1299.12     1393.75     39.64 o
   1   9   8      164.46      164.44     17.76 o
   2   9   8      560.31      579.30     29.64 o
   3   9   8      545.37      617.31     38.76 o
   4   9   8      218.11      287.82     38.10 o
   5   9   8      155.23      145.39     43.21 o
   6   9   8      103.45       91.97     36.44 o
  -6  10   8      274.31      251.57     49.87 o
  -5  10   8       33.19       68.52     36.42 o
  -4  10   8      241.53      189.95     47.91 o
  -3  10   8      120.28      142.00     42.41 o
  -2  10   8      295.96      335.80     29.70 o
  -1  10   8      349.13      301.05     26.19 o
   0  10   8        8.58        0.00     14.25 o
   1  10   8      277.85      334.78     24.86 o
   2  10   8      615.85      658.95     34.06 o
   3  10   8      449.37      453.62     53.73 o
   4  10   8      159.20      151.32     32.98 o
   5  10   8       14.62        0.00     33.91 o
  -5  11   8      510.46      552.43     77.53 o
  -4  11   8      302.70      342.46     62.04 o
  -3  11   8       68.53       55.04     38.85 o
  -2  11   8      452.26      457.08     44.40 o
  -1  11   8      368.48      362.70     38.20 o
   0  11   8     1057.59     1116.71     65.42 o
   1  11   8       25.48       34.20     29.66 o
   2  11   8      180.93      150.37     48.14 o
   3  11   8      148.19       97.37     47.05 o
   4  11   8       61.10       69.77     41.29 o
  -4  12   8      216.03      279.49     59.66 o
  -3  12   8      391.43      490.84     76.48 o
  -2  12   8      222.01      212.73     36.45 o
   1  12   8      176.64      202.66     34.82 o
   2  12   8      122.96      104.21     45.56 o
   3  12   8      112.04       69.19     46.43 o
  -3 -12   9      275.84      356.94     54.97 o
  -2 -12   9      489.92      521.85     52.76 o
  -1 -12   9      270.59      286.87     39.85 o
   0 -12   9      151.84      116.47     28.79 o
   1 -12   9       19.84       14.00     23.97 o
   2 -12   9       31.96       20.82     23.01 o
  -5 -11   9      348.83      414.05     46.00 o
  -4 -11   9      227.65      228.90     51.88 o
  -3 -11   9       21.33       31.72     18.48 o
  -2 -11   9      230.59      246.38     34.54 o
  -1 -11   9      263.88      197.56     31.91 o
   0 -11   9      700.34      649.31     88.45 o
   1 -11   9      251.26      255.30     36.58 o
   2 -11   9      118.25      137.77     37.11 o
   3 -11   9       42.80       15.94     21.38 o
   4 -11   9      226.45      255.24     34.46 o
  -6 -10   9      108.02      106.88     31.92 o
  -5 -10   9      145.95      139.52     30.47 o
  -4 -10   9        2.14        0.00     19.73 o
  -3 -10   9      127.67      133.11     20.65 o
  -2 -10   9      589.70      582.14     56.49 o
  -1 -10   9       36.99       42.70     24.48 o
   0 -10   9      463.54      450.23     45.64 o
   1 -10   9       54.63       60.18     21.37 o
   2 -10   9      104.50      105.24     21.35 o
   3 -10   9      529.39      519.38     42.27 o
   4 -10   9       22.93       10.77     20.02 o
   5 -10   9       92.91       89.06     25.86 o
  -7  -9   9        8.14       44.09     27.34 o
  -6  -9   9       64.28       77.42     27.47 o
  -5  -9   9       52.49       29.47     24.33 o
  -4  -9   9      119.86       91.62     72.88 o
  -3  -9   9      532.36      575.69     56.43 o
  -2  -9   9      189.89      163.20     18.94 o
  -1  -9   9      282.58      296.82     33.99 o
   0  -9   9     1544.78     1579.02     63.89 o
   1  -9   9     1660.75     1690.80     51.02 o
   2  -9   9       46.12       40.14     21.31 o
   3  -9   9      649.49      576.86     43.61 o
   4  -9   9        5.91        2.62     26.76 o
   5  -9   9       15.86       28.29     21.53 o
  -7  -8   9      303.85      293.36     39.18 o
  -6  -8   9      104.77      103.50     21.97 o
  -5  -8   9      284.91      244.34     27.80 o
  -4  -8   9       91.71       83.81     18.04 o
  -3  -8   9      248.71      240.75     21.34 o
  -2  -8   9      461.66      507.86     41.96 o
  -1  -8   9      111.36       98.46     19.63 o
   0  -8   9     1564.38     1509.43     63.79 o
   1  -8   9      617.00      599.83     48.17 o
   2  -8   9      257.93      259.25     25.77 o
   3  -8   9      914.51      936.75     49.03 o
   4  -8   9       45.06       32.19     16.09 o
   5  -8   9       30.80        1.22     24.25 o
   6  -8   9       69.80       48.93     22.96 o
  -8  -7   9      119.46       62.89     27.95 o
  -7  -7   9       38.75       33.44     24.76 o
  -6  -7   9      174.71      197.42     25.86 o
  -5  -7   9      109.51      118.50     19.08 o
  -4  -7   9      119.07      104.70     20.23 o
  -3  -7   9       42.97       46.53     11.38 o
  -2  -7   9      186.55      215.43     18.51 o
  -1  -7   9      620.27      612.97     21.10 o
   0  -7   9     1692.36     1579.05     37.01 o
   1  -7   9     4150.09     4275.26    106.72 o
   2  -7   9      196.80      188.88     18.59 o
   3  -7   9      562.18      486.67     30.32 o
   4  -7   9      149.00      133.20     18.50 o
   5  -7   9       30.69       25.75     16.17 o
   6  -7   9       26.80       26.81     21.05 o
  -8  -6   9      291.15      247.48     36.80 o
  -7  -6   9      680.68      684.90     46.27 o
  -6  -6   9       28.93       13.31     15.65 o
  -5  -6   9       64.32       55.23     16.18 o
  -4  -6   9       83.32       81.21     13.27 o
  -3  -6   9      807.04      822.30     27.32 o
  -2  -6   9      933.61     1025.61     27.60 o
  -1  -6   9     2233.13     2204.36     45.01 o
   0  -6   9      498.80      460.56     16.06 o
   1  -6   9     1058.61     1043.30     27.98 o
   2  -6   9      221.30      217.02     14.80 o
   3  -6   9     1579.08     1681.05     41.45 o
   4  -6   9       26.05       18.41     12.05 o
   5  -6   9       21.79        8.20     14.42 o
   6  -6   9      220.17      221.29     45.70 o
   7  -6   9       38.73       19.83     21.57 o
  -8  -5   9       66.29       78.29     45.32 o
  -7  -5   9       97.53       85.95     25.71 o
  -6  -5   9        0.95        9.99     14.74 o
  -5  -5   9      438.90      441.20     28.51 o
  -4  -5   9      639.28      715.34     32.75 o
  -3  -5   9      468.75      432.07     19.22 o
  -2  -5   9     1157.33     1240.77     34.81 o
  -1  -5   9     1032.85      942.53     26.09 o
   0  -5   9     1544.19     1490.38     29.75 o
   1  -5   9     3677.34     3835.51     71.95 o
   2  -5   9      487.19      456.85     19.17 o
   3  -5   9       23.47       29.58      9.40 o
   4  -5   9       78.53       82.27     15.90 o
   5  -5   9       39.83       20.82     14.64 o
   6  -5   9      197.78      177.39     22.94 o
   7  -5   9       99.35       64.41     23.66 o
  -9  -4   9      134.01      184.22     52.22 o
  -8  -4   9      296.81      336.38     56.46 o
  -7  -4   9      152.17      193.39     24.34 o
  -6  -4   9       17.76        9.70     13.59 o
  -5  -4   9      140.21      160.34     23.29 o
  -4  -4   9      202.22      188.92     15.80 o
  -3  -4   9      266.85      238.26     14.64 o
  -2  -4   9     1636.24     1750.98     37.71 o
  -1  -4   9      902.44      873.29     17.29 o
   0  -4   9      275.19      254.51     11.15 o
   1  -4   9      101.49       73.61      8.47 o
   2  -4   9      272.39      240.48     13.73 o
   3  -4   9     1978.54     2019.10     42.73 o
   4  -4   9       18.81       14.56     10.08 o
   5  -4   9       84.55       74.76     16.91 o
   6  -4   9      186.96      171.66     22.16 o
   7  -4   9       33.65       33.39     24.73 o
  -9  -3   9      238.03      188.70     49.26 o
  -8  -3   9       59.96       45.11     43.07 o
  -7  -3   9       12.63       12.54     17.72 o
  -6  -3   9      244.80      272.28     25.48 o
  -5  -3   9      330.13      306.53     21.12 o
  -4  -3   9     1358.23     1503.01     39.30 o
  -3  -3   9      108.76      113.96     10.53 o
  -2  -3   9      663.21      731.07     22.13 o
  -1  -3   9      124.63      126.50      8.69 o
   0  -3   9     1586.55     1564.48     24.20 o
   1  -3   9      669.23      602.33     18.95 o
   2  -3   9      302.83      288.99     13.86 o
   3  -3   9       66.32       61.41      7.10 o
   4  -3   9       23.77       29.28      9.55 o
   5  -3   9       82.64       89.63     13.34 o
   6  -3   9      466.73      472.03     32.89 o
   7  -3   9      190.32      152.94     59.58 o
   8  -3   9       59.06       92.19     33.26 o
  -9  -2   9       79.32       95.49     45.75 o
  -8  -2   9      355.96      302.80     40.70 o
  -7  -2   9      112.97      148.10     39.18 o
  -6  -2   9      460.86      420.29     37.08 o
  -5  -2   9       13.42        9.48      8.62 o
  -4  -2   9      361.89      345.62     28.86 o
  -3  -2   9      124.08       91.90      9.50 o
  -2  -2   9     4280.63     4626.78     63.17 o
  -1  -2   9      438.48      436.05     11.46 o
   0  -2   9      509.04      462.15     12.97 o
   1  -2   9      395.59      400.10     13.06 o
   2  -2   9      185.53      171.67      9.60 o
   3  -2   9      525.47      553.43     23.77 o
   4  -2   9      320.62      324.76     19.49 o
   5  -2   9      461.23      478.40     31.62 o
   6  -2   9       37.47       26.50     32.85 o
   7  -2   9       50.95       35.53     26.52 o
   8  -2   9      289.37      302.04     66.05 o
  -9  -1   9      220.48      325.15     64.24 o
  -8  -1   9      249.71      179.37     29.23 o
  -7  -1   9      130.23      125.99     31.11 o
  -6  -1   9      201.61      176.69     24.55 o
  -5  -1   9      505.60      509.90     23.89 o
  -4  -1   9     1364.62     1391.75     34.04 o
  -3  -1   9      814.41      734.66     21.72 o
  -2  -1   9     2305.18     2420.04     48.68 o
  -1  -1   9      452.87      392.27     12.73 o
   0  -1   9     1712.68     1844.85     29.32 o
   1  -1   9      886.57      837.23     16.41 o
   2  -1   9      106.86       88.63      9.52 o
   3  -1   9       96.55       98.64     11.20 o
   4  -1   9       85.91       76.98     11.94 o
   5  -1   9      140.52       79.26     27.17 o
   6  -1   9     1417.95     1393.91     80.66 o
   7  -1   9      423.74      490.49     77.16 o
   8  -1   9       20.85       38.32     46.32 o
  -9   0   9       18.20       19.84     21.39 o
  -8   0   9      315.92      252.41     32.51 o
  -7   0   9      896.86      859.71     49.97 o
  -6   0   9       19.62        8.73     10.92 o
  -5   0   9        2.14        6.16      8.51 o
  -4   0   9      623.73      553.85     24.82 o
  -3   0   9     4120.30     3976.94     56.85 o
  -2   0   9     6204.69     6624.23     88.21 o
  -1   0   9     3745.20     3768.50     55.15 o
   0   0   9      511.07      484.86     15.77 o
   1   0   9      232.06      230.43     10.21 o
   2   0   9       44.26       28.21      6.57 o
   3   0   9        2.56       12.71      8.00 o
   4   0   9      896.92      950.52     35.31 o
   5   0   9      132.69      107.50     23.74 o
   6   0   9        0.93        0.00     31.01 o
   7   0   9      179.49      214.04     58.13 o
   8   0   9      344.90      382.75     79.43 o
  -9   1   9      218.87      246.41     63.60 o
  -8   1   9      243.48      225.50     57.65 o
  -7   1   9      133.60      115.70     21.15 o
  -6   1   9      216.23      211.15     27.09 o
  -5   1   9      505.46      482.69     25.65 o
  -4   1   9     1373.00     1332.63     23.02 o
  -3   1   9      814.10      776.98     16.84 o
  -2   1   9     2304.23     2462.62     46.54 o
  -1   1   9      455.03      407.01     14.64 o
   0   1   9     1695.51     1829.39     31.85 o
   1   1   9      895.33      874.79     19.11 o
   2   1   9      103.09       99.78      6.71 o
   3   1   9       93.56       88.23     12.96 o
   4   1   9       83.93       93.65     15.76 o
   5   1   9      141.09      121.08     23.60 o
   6   1   9     1410.78     1612.74    123.35 o
   7   1   9      430.29      281.00     68.01 o
   8   1   9       19.99        8.90     48.84 o
  -9   2   9       77.38       53.55     51.38 o
  -8   2   9      355.07      323.56     70.21 o
  -7   2   9      112.16      158.23     36.95 o
  -6   2   9      439.77      445.33     41.76 o
  -5   2   9       12.78       12.74      7.29 o
  -4   2   9      355.74      335.74     11.63 o
  -3   2   9      116.73      106.97      7.94 o
  -2   2   9     4282.51     4598.66     66.06 o
  -1   2   9      431.26      420.11     15.92 o
   0   2   9      520.74      501.62     16.36 o
   1   2   9      402.56      432.41     14.04 o
   2   2   9      176.36      157.11      9.60 o
   3   2   9      546.22      577.66     16.34 o
   4   2   9      317.61      317.19     19.36 o
   5   2   9      476.02      474.53     78.73 o
   6   2   9       37.51       46.55     43.13 o
   7   2   9       51.23       98.58     56.57 o
   8   2   9      280.94      318.69     83.03 o
  -9   3   9      237.47      350.48     81.56 o
  -8   3   9       56.63       98.99     52.95 o
  -7   3   9       13.12        7.85     19.99 o
  -6   3   9      259.35      305.62     38.70 o
  -5   3   9      320.91      363.43     17.41 o
  -4   3   9     1380.60     1452.16     29.59 o
  -3   3   9      114.40      117.70      7.60 o
  -2   3   9      662.81      676.25     19.98 o
  -1   3   9      135.28      141.00      8.40 o
   0   3   9     1589.72     1541.72     27.85 o
   1   3   9      658.58      606.17     17.61 o
   2   3   9      286.82      275.95     11.84 o
   3   3   9       64.91       79.33      7.06 o
   4   3   9       25.35        8.73     17.24 o
   5   3   9       75.52       45.54     28.91 o
   6   3   9      465.80      610.47     93.24 o
   7   3   9      192.47       73.00     55.80 o
   8   3   9       56.04      122.63     66.74 o
  -9   4   9      132.46      185.10     70.82 o
  -8   4   9      300.40      325.36     76.86 o
  -7   4   9      153.15      219.00     63.72 o
  -6   4   9       14.75       19.35      9.16 o
  -5   4   9      143.44      177.43     15.20 o
  -4   4   9      195.09      192.04     13.28 o
  -3   4   9      253.07      227.64     10.31 o
  -2   4   9     1627.91     1694.83     29.14 o
  -1   4   9      897.17      901.96     19.57 o
   0   4   9      269.08      271.95     12.30 o
   1   4   9      101.35      100.85      7.96 o
   2   4   9      287.99      271.83     11.95 o
   3   4   9     1987.62     2099.44     39.21 o
   4   4   9       13.62       10.90     16.19 o
   5   4   9       87.96       74.72     18.31 o
   6   4   9      187.05      214.81     68.34 o
   7   4   9       30.25        0.09     52.44 o
  -8   5   9       68.67        2.20     46.67 o
  -7   5   9       95.69       93.82     38.35 o
  -6   5   9        1.33       12.28     13.77 o
  -5   5   9      433.75      413.52     20.77 o
  -4   5   9      643.98      671.45     30.58 o
  -3   5   9      477.52      428.76     14.82 o
  -2   5   9     1157.91     1228.57     23.92 o
  -1   5   9     1043.82     1010.61     22.08 o
   0   5   9     1538.43     1515.82     27.66 o
   1   5   9     3691.26     3744.60     54.87 o
   2   5   9      472.55      458.38     16.47 o
   3   5   9       23.31       26.14      8.15 o
   4   5   9       81.16       89.46     25.40 o
   5   5   9       34.81        0.00     18.01 o
   6   5   9      201.39      187.52     69.00 o
   7   5   9       94.93      169.12     75.62 o
  -8   6   9      292.07      303.90     60.58 o
  -7   6   9      675.71      687.13     68.46 o
  -6   6   9       27.44        4.75     22.65 o
  -5   6   9       63.51       64.17     11.56 o
  -4   6   9       82.08       71.94     12.24 o
  -3   6   9      811.84      837.70     26.78 o
  -2   6   9      928.74      941.55     24.78 o
  -1   6   9     2238.18     2138.11     38.09 o
   0   6   9      508.26      448.14     15.72 o
   1   6   9     1051.44     1055.24     27.55 o
   2   6   9      206.00      198.86     22.91 o
   3   6   9     1591.58     1604.12     54.02 o
   4   6   9       24.33       20.96     21.42 o
   5   6   9       19.78        0.00     15.04 o
   6   6   9      220.09      245.51     36.89 o
   7   6   9       35.41        0.00     61.33 o
  -8   7   9      120.26      118.36     68.62 o
  -7   7   9       39.88       30.52     21.94 o
  -6   7   9      181.75      229.81     35.35 o
  -5   7   9      104.92       96.22     15.24 o
  -4   7   9      111.63      102.15     15.18 o
  -3   7   9       41.08       19.42      9.63 o
  -2   7   9      186.64      216.62     15.85 o
  -1   7   9      613.89      592.13     19.83 o
   0   7   9     1666.60     1527.20     41.12 o
   1   7   9     4182.71     4175.17     82.95 o
   2   7   9      198.52      196.65     15.77 o
   3   7   9      555.84      499.15     31.72 o
   4   7   9      150.49      158.32     31.35 o
   5   7   9       36.59       51.69     30.28 o
   6   7   9       25.89       17.82     23.72 o
  -7   8   9      299.90      125.30     33.39 o
  -6   8   9      107.55       90.69     33.23 o
  -5   8   9      280.97      446.84     57.85 o
  -4   8   9       96.94       93.05     36.91 o
  -3   8   9      245.92      220.39     20.32 o
  -2   8   9      474.10      509.29     50.03 o
  -1   8   9      106.36      112.27     14.61 o
   0   8   9     1582.87     1520.63     45.50 o
   1   8   9      610.88      677.53     32.35 o
   2   8   9      244.37      269.81     19.17 o
   3   8   9      918.42      848.39     94.27 o
   4   8   9       47.48        4.16     20.07 o
   5   8   9       27.27        0.00     27.18 o
   6   8   9       69.87        0.00     25.05 o
  -7   9   9        7.87        0.00     26.41 o
  -6   9   9       64.99       79.71     35.94 o
  -5   9   9       51.81       42.64     30.64 o
  -4   9   9      132.62       87.25     37.61 o
  -3   9   9      522.54      497.62     40.56 o
  -2   9   9      189.92      156.97     27.27 o
  -1   9   9      279.73      280.97     20.88 o
   0   9   9     1533.67     1490.48     52.45 o
   1   9   9     1667.58     1790.16     52.01 o
   2   9   9       45.24       37.15     14.23 o
   3   9   9      643.61      647.64     46.10 o
   4   9   9        6.86        1.18     22.76 o
   5   9   9       19.67       11.09     31.77 o
  -6  10   9      112.49       96.82     37.98 o
  -5  10   9      143.38      124.57     41.49 o
  -4  10   9        2.63       10.84     31.44 o
  -3  10   9      116.06      133.20     36.30 o
  -2  10   9      590.21      660.15     41.40 o
  -1  10   9       35.60       43.03     17.95 o
   0  10   9      467.93      485.89     37.98 o
   1  10   9       53.74       66.31     16.24 o
   2  10   9      111.54      108.11     26.67 o
   3  10   9      525.85      564.85     45.93 o
   4  10   9       21.96        0.00     23.26 o
   5  10   9       93.33       60.44     38.72 o
  -5  11   9      357.05      372.00     66.00 o
  -4  11   9      238.44      272.70     59.96 o
  -3  11   9       20.39       20.60     36.07 o
  -2  11   9      230.77      270.63     62.45 o
  -1  11   9      268.05      367.28     54.72 o
   0  11   9      695.49      720.91     73.70 o
   1  11   9      250.13      319.52     38.94 o
   2  11   9      114.70      136.78     29.91 o
   3  11   9       42.30       41.56     39.92 o
   4  11   9      223.47      224.77     58.25 o
  -3  12   9      270.73      215.84     56.99 o
  -2  12   9      484.00      570.51     79.05 o
   1  12   9       19.69       15.69     38.60 o
   2  12   9       33.49       50.84     41.36 o
  -3 -12  10       18.66       19.84     34.60 o
  -2 -12  10      300.96      312.36     43.04 o
  -1 -12  10       90.44       98.02     29.36 o
   0 -12  10      223.48      244.55     37.80 o
   1 -12  10      126.18      131.55     27.76 o
  -4 -11  10      468.39      573.53     50.03 o
  -3 -11  10      134.31       82.24     21.18 o
  -2 -11  10      489.11      452.04     45.27 o
  -1 -11  10       24.97        2.84     21.15 o
   0 -11  10      306.49      306.60     74.07 o
   1 -11  10      134.37      108.49     24.78 o
   2 -11  10      181.85      251.03     28.63 o
   3 -11  10      260.93      206.50     31.33 o
  -6 -10  10       54.20       80.99     30.83 o
  -5 -10  10      127.84      140.45     36.53 o
  -4 -10  10       79.87      118.44     44.21 o
  -3 -10  10      269.63      277.38     29.12 o
  -2 -10  10      479.40      470.25     55.95 o
  -1 -10  10      856.73      783.62     55.27 o
   0 -10  10      161.36      138.58     37.11 o
   1 -10  10      223.08      163.77     29.92 o
   2 -10  10       27.34       53.29     19.68 o
   3 -10  10      109.15      110.55     28.84 o
   4 -10  10      126.83      157.88     28.85 o
  -6  -9  10       85.79       52.36     27.96 o
  -5  -9  10       74.72       63.71     29.87 o
  -4  -9  10      167.45      114.16     28.46 o
  -3  -9  10      350.24      428.67     31.29 o
  -2  -9  10      307.21      291.62     23.90 o
  -1  -9  10      123.95       82.69     22.49 o
   0  -9  10      563.69      562.44     59.13 o
   1  -9  10      595.05      569.71     74.10 o
   2  -9  10      112.20       73.03     19.40 o
   3  -9  10      268.78      252.92     32.05 o
   4  -9  10       16.54        1.44     19.58 o
   5  -9  10       41.83       59.03     23.90 o
  -7  -8  10       36.83       38.19     26.47 o
  -6  -8  10       47.20       41.68     20.46 o
  -5  -8  10      139.26      158.39     23.83 o
  -4  -8  10      165.55      187.31     34.92 o
  -3  -8  10      556.86      576.08     34.88 o
  -2  -8  10     1143.24     1081.42     43.70 o
  -1  -8  10     2218.37     2224.93     82.49 o
   0  -8  10      142.01      143.24     25.63 o
   1  -8  10      392.24      412.52     30.31 o
   2  -8  10      400.18      397.82     47.59 o
   3  -8  10      303.78      312.81     33.37 o
   4  -8  10       58.13       44.90     17.30 o
   5  -8  10       69.66       43.78     23.81 o
   6  -8  10      130.03      184.96     31.71 o
  -8  -7  10      154.52      171.47     34.79 o
  -7  -7  10      229.29      276.22     74.81 o
  -6  -7  10      332.97      352.92     51.81 o
  -5  -7  10      130.49      139.80     24.52 o
  -4  -7  10      305.38      289.85     25.78 o
  -3  -7  10     1051.69     1089.29     35.14 o
  -2  -7  10     1160.41     1088.52     37.84 o
  -1  -7  10        6.29        9.11      8.47 o
   0  -7  10      435.42      425.03     29.46 o
   1  -7  10      724.11      720.80     35.56 o
   2  -7  10      103.64       86.15     17.93 o
   3  -7  10      590.18      565.79     35.40 o
   4  -7  10       72.43       68.41     28.73 o
   5  -7  10      424.61      376.17     31.56 o
   6  -7  10      438.51      504.38     45.38 o
  -8  -6  10       48.55       54.06     34.51 o
  -7  -6  10      394.39      450.92     94.21 o
  -6  -6  10       79.25       85.55     21.00 o
  -5  -6  10      148.05      126.96     18.45 o
  -4  -6  10      126.83       92.55     13.25 o
  -3  -6  10      658.21      657.79     26.77 o
  -2  -6  10     1856.26     1832.45     40.62 o
  -1  -6  10     3360.77     3488.90     77.36 o
   0  -6  10      569.66      565.14     25.07 o
   1  -6  10      127.76      122.88     13.26 o
   2  -6  10      496.26      528.79     26.41 o
   3  -6  10       64.92       64.00     16.30 o
   4  -6  10      680.29      722.64     50.94 o
   5  -6  10      139.69      178.33     23.46 o
   6  -6  10      321.45      238.04     32.87 o
   7  -6  10       91.83      114.91     28.46 o
  -8  -5  10      165.70      190.59     56.30 o
  -7  -5  10      162.62      147.08     23.54 o
  -6  -5  10       69.06       77.13     19.14 o
  -5  -5  10      454.13      430.73     29.44 o
  -4  -5  10      642.97      659.39     29.79 o
  -3  -5  10     1442.67     1502.97     36.65 o
  -2  -5  10      448.17      426.26     19.96 o
  -1  -5  10       13.36       17.22      5.30 o
   0  -5  10       72.49       62.13      7.50 o
   1  -5  10     1730.29     1846.89     41.15 o
   2  -5  10      236.94      221.47     15.17 o
   3  -5  10      378.88      388.90     24.96 o
   4  -5  10       61.59       62.89     14.30 o
   5  -5  10      319.92      350.21     29.13 o
   6  -5  10      593.84      583.53     46.67 o
   7  -5  10      314.42      329.66     49.52 o
  -9  -4  10        0.10        0.00     33.04 o
  -8  -4  10       60.42       50.74     36.38 o
  -7  -4  10      388.09      400.83     33.71 o
  -6  -4  10       16.75       19.05     14.73 o
  -5  -4  10      127.73      155.26     17.61 o
  -4  -4  10       14.72       24.19     10.25 o
  -3  -4  10      189.36      199.37     14.09 o
  -2  -4  10      691.21      625.80     22.71 o
  -1  -4  10     2858.59     2918.38     42.03 o
   0  -4  10      388.25      373.60     14.22 o
   1  -4  10      325.11      297.45     15.46 o
   2  -4  10       49.71       41.77      8.98 o
   3  -4  10       32.08       39.00     11.23 o
   4  -4  10      330.63      322.16     26.98 o
   5  -4  10       76.41       57.56     21.81 o
   6  -4  10       54.76       35.91     16.31 o
   7  -4  10       66.84       55.60     29.36 o
  -9  -3  10        3.07        0.00     36.88 o
  -8  -3  10      163.78      158.71     45.76 o
  -7  -3  10       92.55       61.81     21.86 o
  -6  -3  10       14.27       12.41     14.31 o
  -5  -3  10        7.20        5.73     10.39 o
  -4  -3  10      664.60      681.76     31.05 o
  -3  -3  10      484.28      500.32     30.54 o
  -2  -3  10      364.41      339.62     16.98 o
  -1  -3  10       97.90       97.35      6.45 o
   0  -3  10       53.76       56.01      5.18 o
   1  -3  10     2691.98     2713.29     45.06 o
   2  -3  10      241.15      241.02     15.39 o
   3  -3  10      234.45      238.74     16.22 o
   4  -3  10      158.53      147.89     15.47 o
   5  -3  10       53.64       20.86     13.45 o
   6  -3  10      183.73      167.61     37.30 o
   7  -3  10      146.18      216.14     40.19 o
  -9  -2  10      110.53      144.64     52.24 o
  -8  -2  10      265.54      284.20     35.72 o
  -7  -2  10      222.01      215.18     30.69 o
  -6  -2  10      349.02      392.69     30.90 o
  -5  -2  10       52.59       47.87     11.80 o
  -4  -2  10     1765.28     1854.28     49.67 o
  -3  -2  10      159.52      160.03     12.86 o
  -2  -2  10      204.99      181.08      8.64 o
  -1  -2  10      444.68      425.50     12.99 o
   0  -2  10      642.85      621.49     14.46 o
   1  -2  10      302.83      265.15     10.29 o
   2  -2  10       15.22       10.57      5.58 o
   3  -2  10      485.60      481.08     22.54 o
   4  -2  10      232.65      217.38     19.52 o
   5  -2  10       78.14       79.05     17.25 o
   6  -2  10       44.82       34.05     20.07 o
   7  -2  10        2.84        0.00     23.21 o
  -9  -1  10       58.14       23.24     40.40 o
  -8  -1  10      244.02      231.31     32.81 o
  -7  -1  10        6.08       14.11     17.05 o
  -6  -1  10       88.97       50.09     18.14 o
  -5  -1  10      144.36      138.39     15.08 o
  -4  -1  10     2976.01     2976.32     64.73 o
  -3  -1  10     1610.41     1728.15     40.18 o
  -2  -1  10      372.83      332.42     13.98 o
  -1  -1  10      113.41      131.20      8.21 o
   0  -1  10      937.72      886.37     18.84 o
   1  -1  10      664.05      676.14     15.28 o
   2  -1  10     1631.00     1635.64     30.49 o
   3  -1  10      603.81      572.53     25.05 o
   4  -1  10       66.63       43.31     11.29 o
   5  -1  10       33.46       10.80     24.55 o
   6  -1  10      480.91      421.08     70.93 o
   7  -1  10      433.65      464.81     79.83 o
   8  -1  10       65.64       58.98     49.89 o
  -9   0  10        6.20        4.78     22.00 o
  -8   0  10      210.56      237.56     32.62 o
  -7   0  10      709.62      691.76     46.55 o
  -6   0  10     1129.56     1169.21     78.20 o
  -5   0  10      234.56      199.08     16.09 o
  -4   0  10       97.74       89.51     11.50 o
  -3   0  10      273.62      258.01     11.05 o
  -2   0  10     1157.58     1096.84     23.67 o
  -1   0  10        2.91        6.91      5.08 o
   0   0  10     1407.60     1364.01     26.25 o
   1   0  10      106.82       94.84      8.60 o
   2   0  10      169.61      166.65     12.42 o
   3   0  10      575.74      549.59     30.23 o
   4   0  10     1140.30     1058.81     33.04 o
   5   0  10      231.27      255.29     55.25 o
   6   0  10      117.66      144.53     53.73 o
   7   0  10       10.88        0.00     41.27 o
   8   0  10       29.06       20.04     49.81 o
  -9   1  10       58.86       65.34     50.35 o
  -8   1  10      235.97      230.67     31.11 o
  -7   1  10        7.03        7.98     22.26 o
  -6   1  10       89.43       84.37     19.29 o
  -5   1  10      150.31      127.34     15.92 o
  -4   1  10     2969.52     3063.39     55.51 o
  -3   1  10     1614.17     1720.50     36.35 o
  -2   1  10      369.12      323.83     13.10 o
  -1   1  10      114.00      126.80      9.25 o
   0   1  10      925.39      876.52     20.68 o
   1   1  10      669.45      710.18     17.90 o
   2   1  10     1640.88     1667.83     29.71 o
   3   1  10      612.49      617.92     30.43 o
   4   1  10       64.64       77.65     20.69 o
   5   1  10       30.55       31.01     26.39 o
   6   1  10      479.38      594.44     89.00 o
   7   1  10      430.08      426.77     83.02 o
   8   1  10       64.74       50.87     55.25 o
  -9   2  10      111.02       70.83     54.44 o
  -8   2  10      275.07      347.57     71.61 o
  -7   2  10      215.07      213.20     56.39 o
  -6   2  10      350.94      372.89     24.22 o
  -5   2  10       46.44       46.49      8.33 o
  -4   2  10     1775.87     1821.53     32.26 o
  -3   2  10      162.03      151.68      9.61 o
  -2   2  10      209.24      172.97      9.58 o
  -1   2  10      454.94      417.99     16.59 o
   0   2  10      652.91      622.40     17.29 o
   1   2  10      294.64      286.38     12.71 o
   2   2  10       14.30       14.93      5.76 o
   3   2  10      478.00      495.26     18.87 o
   4   2  10      234.39      222.57     19.96 o
   5   2  10       85.16      123.00     36.36 o
   6   2  10       48.19        0.00     41.11 o
   7   2  10        2.81       61.69     51.02 o
  -9   3  10        3.39       31.62     54.16 o
  -8   3  10      161.08      154.52     64.11 o
  -7   3  10       96.16       58.41     44.83 o
  -6   3  10       13.78        8.30     14.03 o
  -5   3  10        8.83        5.61      7.55 o
  -4   3  10      659.16      665.50     22.88 o
  -3   3  10      488.63      505.79     16.41 o
  -2   3  10      349.16      320.47     13.72 o
  -1   3  10       98.36      109.12      8.10 o
   0   3  10       48.15       50.47      7.07 o
   1   3  10     2698.76     2714.86     46.36 o
   2   3  10      236.63      244.50     11.87 o
   3   3  10      233.93      220.77     11.71 o
   4   3  10      155.55      132.78     20.36 o
   5   3  10       49.67       99.04     48.94 o
   6   3  10      177.81      139.42     62.91 o
   7   3  10      148.17      221.66     73.31 o
  -9   4  10        0.09        0.00     48.84 o
  -8   4  10       57.77      109.08     58.03 o
  -7   4  10      380.14      430.73     79.99 o
  -6   4  10       22.47       26.64     10.98 o
  -5   4  10      128.63      124.07     16.77 o
  -4   4  10       15.69       30.34      8.25 o
  -3   4  10      186.58      159.13     11.16 o
  -2   4  10      703.20      626.83     20.95 o
  -1   4  10     2846.20     2856.23     42.88 o
   0   4  10      386.39      373.51     15.72 o
   1   4  10      332.83      273.18     12.96 o
   2   4  10       52.07       60.96      9.05 o
   3   4  10       37.85       33.73      9.51 o
   4   4  10      338.09      353.22     32.29 o
   5   4  10       80.14       85.00     19.32 o
   6   4  10       55.02       55.71     56.50 o
   7   4  10       67.09        0.00     55.81 o
  -8   5  10      168.37       48.31     52.22 o
  -7   5  10      163.36      121.32     43.02 o
  -6   5  10       71.68       67.41     17.64 o
  -5   5  10      451.49      475.57     36.80 o
  -4   5  10      640.81      648.75     39.30 o
  -3   5  10     1462.75     1429.40     30.35 o
  -2   5  10      441.32      395.84     15.57 o
  -1   5  10       13.19        8.10      6.47 o
   0   5  10       79.08       64.58      8.62 o
   1   5  10     1725.97     1819.62     35.21 o
   2   5  10      224.20      248.54     15.51 o
   3   5  10      360.05      355.45     26.01 o
   4   5  10       59.76       64.90     13.41 o
   5   5  10      310.49      257.50     33.50 o
   6   5  10      593.75      691.65    111.05 o
   7   5  10      315.63      353.88     92.71 o
  -8   6  10       45.95       17.11     56.90 o
  -7   6  10      395.65      434.59     59.39 o
  -6   6  10       68.76       51.75     14.79 o
  -5   6  10      154.72      159.88     18.11 o
  -4   6  10      124.34      121.32     12.30 o
  -3   6  10      648.11      651.12     25.24 o
  -2   6  10     1839.77     1732.20     44.41 o
  -1   6  10     3364.04     3509.24     56.09 o
   0   6  10      567.12      542.93     21.01 o
   1   6  10      133.20      134.98     12.13 o
   2   6  10      503.73      515.87     24.24 o
   3   6  10       73.48       40.94     12.32 o
   4   6  10      696.42      847.53     66.92 o
   5   6  10      143.73      137.06     27.48 o
   6   6  10      324.51      306.49     69.13 o
   7   6  10       91.60      110.53     71.03 o
  -8   7  10      153.82      190.29     75.16 o
  -7   7  10      223.15      217.35     38.98 o
  -6   7  10      338.41      358.42     49.67 o
  -5   7  10      140.99      146.88     37.47 o
  -4   7  10      306.55      334.28     30.97 o
  -3   7  10     1068.18     1093.89     40.21 o
  -2   7  10     1179.73     1157.11     40.56 o
  -1   7  10        6.39        1.03      8.97 o
   0   7  10      420.15      399.82     20.67 o
   1   7  10      725.31      725.07     29.63 o
   2   7  10      104.84       94.33     13.43 o
   3   7  10      567.89      609.17     34.52 o
   4   7  10       71.65       81.34     32.54 o
   5   7  10      414.85      471.54     59.10 o
   6   7  10      443.04      482.52     53.63 o
  -7   8  10       41.00        8.50     25.58 o
  -6   8  10       40.00       11.39     27.12 o
  -5   8  10      134.42      118.13     37.91 o
  -4   8  10      167.80      141.07     39.68 o
  -3   8  10      547.21      535.40     33.95 o
  -2   8  10     1118.76     1077.09     63.41 o
  -1   8  10     2231.56     2354.12     70.79 o
   0   8  10      145.52      132.32     15.77 o
   1   8  10      385.48      398.27     25.74 o
   2   8  10      405.83      414.06     26.09 o
   3   8  10      315.85      397.20     56.11 o
   4   8  10       65.15      100.74     39.11 o
   5   8  10       78.25       26.24     31.12 o
   6   8  10      134.27       82.26     22.75 o
  -6   9  10       88.17       45.24     31.61 o
  -5   9  10       77.14        0.00     28.42 o
  -4   9  10      171.66      148.97     43.26 o
  -3   9  10      356.67      339.98     37.40 o
  -2   9  10      313.90      256.32     38.22 o
  -1   9  10      124.41      141.03     23.48 o
   0   9  10      553.49      588.09     32.10 o
   1   9  10      597.72      622.41     37.64 o
   2   9  10      112.10       79.45     16.70 o
   3   9  10      256.85      260.15     37.32 o
   4   9  10       16.83       63.98     38.69 o
   5   9  10       39.10        0.00     31.10 o
  -6  10  10       60.27       73.98     37.69 o
  -5  10  10      119.18       66.97     36.84 o
  -4  10  10       80.06      219.45     49.79 o
  -3  10  10      263.34      218.79     32.82 o
  -2  10  10      478.84      474.28     50.36 o
  -1  10  10      855.70      890.48     82.70 o
   0  10  10      163.60      207.95     23.86 o
   1  10  10      223.10      189.60     23.49 o
   2  10  10       27.40       40.94     19.17 o
   3  10  10      115.34      109.31     31.88 o
   4  10  10      125.02      143.58     46.80 o
  -4  11  10      471.75      505.28     76.58 o
  -3  11  10      139.97      174.96     34.55 o
  -2  11  10      477.41      426.97     44.69 o
   1  11  10      130.55      152.62     31.22 o
   2  11  10      179.82      258.86     37.36 o
   3  11  10      260.41      340.87     67.53 o
  -3  12  10       16.97       13.75     41.91 o
  -2  12  10      307.83      300.92     64.76 o
   1  12  10      130.59      142.15     53.52 o
  -2 -12  11      231.12      213.02     36.97 o
  -1 -12  11       73.27       69.04     29.78 o
   0 -12  11      392.46      423.62     42.02 o
  -4 -11  11      246.21      209.32     39.20 o
  -3 -11  11      143.11      131.03     30.48 o
  -2 -11  11      217.54      197.95     34.00 o
  -1 -11  11      157.72      124.76     29.68 o
   0 -11  11      127.69       92.24     28.03 o
   1 -11  11       21.10        0.83     22.54 o
   2 -11  11      117.83       97.58     31.42 o
  -5 -10  11      118.58      168.65     35.52 o
  -4 -10  11      192.85      172.32     61.50 o
  -3 -10  11       51.23       22.00     16.61 o
  -2 -10  11      164.72      172.85     32.29 o
  -1 -10  11      205.78      187.62     27.93 o
   0 -10  11      582.57      580.13     52.97 o
   1 -10  11      161.60      155.34     31.56 o
   2 -10  11       50.53       48.21     19.32 o
   3 -10  11       78.17       87.57     25.02 o
   4 -10  11      306.72      266.57     34.62 o
  -6  -9  11       10.72        8.15     25.28 o
  -5  -9  11       67.82       65.76     27.87 o
  -4  -9  11      312.42      297.27     39.89 o
  -3  -9  11     1140.58     1031.08    118.51 o
  -2  -9  11       74.13       82.23     18.90 o
  -1  -9  11      746.32      711.62     52.88 o
   0  -9  11       82.27       87.45     25.20 o
   1  -9  11      204.79      215.37     23.13 o
   2  -9  11        1.54        0.63     15.81 o
   3  -9  11        4.02        5.85     19.13 o
   4  -9  11      115.01      109.19     26.68 o
   5  -9  11      198.97      189.83     43.85 o
  -7  -8  11       69.35       68.57     54.49 o
  -6  -8  11      112.82      109.19     24.56 o
  -5  -8  11      395.81      538.50     40.40 o
  -4  -8  11      440.50      461.65     45.35 o
  -3  -8  11       69.47       57.95     15.73 o
  -2  -8  11      112.61       87.18     16.14 o
  -1  -8  11      417.30      452.01     42.03 o
   0  -8  11       40.83       24.79     19.38 o
   1  -8  11       65.75       60.18     17.61 o
   2  -8  11      233.10      199.40     25.08 o
   3  -8  11      105.53      105.42     23.74 o
   4  -8  11      116.86       89.67     24.66 o
   5  -8  11      126.96      177.72     25.66 o
  -7  -7  11       40.27       84.96     38.15 o
  -6  -7  11       16.39       15.07     19.65 o
  -5  -7  11      124.53      131.98     23.27 o
  -4  -7  11     1065.01     1149.41     63.20 o
  -3  -7  11     1064.71     1142.28     46.21 o
  -2  -7  11      227.58      238.67     22.05 o
  -1  -7  11     1289.96     1327.71     45.00 o
   0  -7  11      543.41      525.48     48.84 o
   1  -7  11      354.83      312.00     30.10 o
   2  -7  11      246.78      256.22     35.33 o
   3  -7  11      270.53      308.53     32.15 o
   4  -7  11      476.09      438.86     33.55 o
   5  -7  11      546.11      620.95     40.36 o
   6  -7  11      107.31      116.95     27.87 o
  -8  -6  11       65.94      105.78     32.53 o
  -7  -6  11      288.25      320.19     59.97 o
  -6  -6  11      114.21      139.38     24.43 o
  -5  -6  11      505.20      636.53     39.91 o
  -4  -6  11     1017.13      999.82     39.65 o
  -3  -6  11      381.54      359.43     20.70 o
  -2  -6  11      141.26      131.42     14.38 o
  -1  -6  11      507.94      515.57     29.92 o
   0  -6  11      204.08      182.14     20.23 o
   1  -6  11      151.68      110.16     15.08 o
   2  -6  11      131.66      114.42     16.77 o
   3  -6  11       71.65       86.23     16.47 o
   4  -6  11      287.26      272.56     27.32 o
   5  -6  11      664.39      656.60     41.50 o
   6  -6  11      278.61      347.76     39.49 o
  -8  -5  11       77.99       99.03     37.28 o
  -7  -5  11      287.52      267.48     48.35 o
  -6  -5  11      138.82      131.04     37.99 o
  -5  -5  11      152.36      156.41     19.92 o
  -4  -5  11     1067.70     1140.26     41.07 o
  -3  -5  11     1070.26     1095.11     38.51 o
  -2  -5  11     1275.63     1278.51     32.98 o
  -1  -5  11      204.12      199.99     10.08 o
   0  -5  11       49.57       38.21      7.53 o
   1  -5  11      156.42      156.53     13.81 o
   2  -5  11     1290.11     1373.83     43.90 o
   3  -5  11      190.47      181.70     18.94 o
   4  -5  11      402.84      405.71     33.21 o
   5  -5  11       12.98        0.00     14.89 o
   6  -5  11      239.77      255.80     35.49 o
   7  -5  11      312.09      341.18     41.26 o
  -8  -4  11       14.09        7.30     36.18 o
  -7  -4  11      519.43      494.34     38.34 o
  -6  -4  11       25.47       13.05     14.24 o
  -5  -4  11      267.86      290.94     24.50 o
  -4  -4  11      213.71      211.50     19.15 o
  -3  -4  11      217.61      231.68     15.75 o
  -2  -4  11      208.01      202.66     14.57 o
  -1  -4  11      910.59      842.18     19.35 o
   0  -4  11      452.97      445.48     15.68 o
   1  -4  11      546.58      582.09     23.48 o
   2  -4  11       46.10       27.63      9.95 o
   3  -4  11      102.47       77.02     13.72 o
   4  -4  11      485.96      503.97     34.09 o
   5  -4  11      185.60      217.55     25.29 o
   6  -4  11      231.15      217.99     31.98 o
   7  -4  11      389.73      338.53     50.32 o
  -9  -3  11      107.74       89.70     47.52 o
  -8  -3  11       66.40       83.69     44.21 o
  -7  -3  11      361.33      360.09     33.02 o
  -6  -3  11       29.50        8.44     14.44 o
  -5  -3  11      159.97      150.84     17.37 o
  -4  -3  11       44.92       57.23     12.60 o
  -3  -3  11     2151.87     2276.54     47.90 o
  -2  -3  11      849.80      807.32     17.63 o
  -1  -3  11      507.82      469.15     14.71 o
   0  -3  11        7.69        3.01      4.21 o
   1  -3  11      223.16      198.78     11.99 o
   2  -3  11      261.88      281.39     15.81 o
   3  -3  11       38.92       32.73     10.95 o
   4  -3  11       12.64       18.40     11.96 o
   5  -3  11       37.01       14.77     14.44 o
   6  -3  11       79.53       82.74     25.91 o
   7  -3  11      235.63      244.27     44.37 o
  -9  -2  11       13.48       16.25     39.81 o
  -8  -2  11        4.82       10.24     34.44 o
  -7  -2  11      218.26      153.04     67.84 o
  -6  -2  11       68.78       65.54     18.22 o
  -5  -2  11       77.05       57.02     13.48 o
  -4  -2  11      238.28      230.50     18.70 o
  -3  -2  11       37.95       30.04      8.52 o
  -2  -2  11      315.09      295.41     12.10 o
  -1  -2  11      554.23      527.27     15.22 o
   0  -2  11     1052.83     1038.56     20.01 o
   1  -2  11      788.25      764.95     16.72 o
   2  -2  11        8.64        5.93      6.23 o
   3  -2  11       11.44       13.91     11.22 o
   4  -2  11      212.62      238.77     39.04 o
   5  -2  11      134.08      142.74     21.46 o
   6  -2  11      232.05      162.12     65.74 o
   7  -2  11       85.70       75.22     32.69 o
  -9  -1  11      127.52       96.50     51.60 o
  -8  -1  11      652.82      595.22     50.82 o
  -7  -1  11      416.31      359.83     38.59 o
  -6  -1  11      198.87      175.22     27.44 o
  -5  -1  11      204.79      202.62     18.35 o
  -4  -1  11      461.39      448.39     24.93 o
  -3  -1  11     1686.47     1667.48     28.56 o
  -2  -1  11     1594.67     1601.36     28.50 o
  -1  -1  11      555.88      565.37     16.68 o
   0  -1  11       47.77       50.38      7.06 o
   1  -1  11      386.04      372.73     13.45 o
   2  -1  11      620.11      612.66     17.66 o
   3  -1  11      546.62      524.83     24.50 o
   4  -1  11      368.51      363.59     56.72 o
   5  -1  11      155.42      222.81     53.51 o
   6  -1  11      161.15       48.88     42.33 o
   7  -1  11      400.47      445.11     80.81 o
  -9   0  11        2.57        2.51     43.25 o
  -8   0  11        7.73        0.00     17.31 o
  -7   0  11      195.53      222.80     71.56 o
  -6   0  11     1267.03     1242.32     71.35 o
  -5   0  11        3.42        0.59     10.50 o
  -4   0  11      647.31      605.06     26.25 o
  -3   0  11       33.81       26.17      8.33 o
  -2   0  11      629.89      636.85     18.32 o
  -1   0  11       31.14       20.85      6.28 o
   0   0  11     3627.83     3797.92     55.58 o
   1   0  11      531.60      501.74     16.45 o
   2   0  11      212.43      202.59      9.76 o
   3   0  11      150.34      131.67     13.77 o
   4   0  11      292.21      281.25     31.39 o
   5   0  11      618.61      629.47     86.17 o
   6   0  11      588.58      575.95     87.86 o
   7   0  11      181.43      131.52     56.27 o
  -9   1  11      125.96      126.75     55.75 o
  -8   1  11      652.53      689.58     74.64 o
  -7   1  11      414.10      440.96     40.04 o
  -6   1  11      205.14      186.54     26.64 o
  -5   1  11      210.10      202.18     19.62 o
  -4   1  11      457.86      417.67     14.15 o
  -3   1  11     1689.16     1680.08     31.41 o
  -2   1  11     1604.48     1557.40     30.18 o
  -1   1  11      541.44      516.24     18.44 o
   0   1  11       48.00       40.37      7.58 o
   1   1  11      377.36      363.74     14.84 o
   2   1  11      640.01      653.71     17.45 o
   3   1  11      534.24      561.20     29.03 o
   4   1  11      370.84      424.06     59.58 o
   5   1  11      157.29      203.12     57.00 o
   6   1  11      161.21      227.95     65.11 o
   7   1  11      393.97      430.13     82.32 o
  -9   2  11       12.79       30.29     50.37 o
  -8   2  11        4.86        4.45     46.96 o
  -7   2  11      220.24      216.56     29.51 o
  -6   2  11       63.05       54.12     17.72 o
  -5   2  11       68.93       72.58      8.06 o
  -4   2  11      251.54      227.45     12.15 o
  -3   2  11       36.55       33.00      7.84 o
  -2   2  11      307.98      301.54     18.18 o
  -1   2  11      562.10      500.81     17.29 o
   0   2  11     1075.57     1122.39     30.10 o
   1   2  11      773.48      784.95     19.55 o
   2   2  11        9.94       19.08      6.47 o
   3   2  11       12.40        4.65      9.01 o
   4   2  11      214.71      192.41     19.69 o
   5   2  11      134.65      192.83     57.72 o
   6   2  11      233.12      267.72     70.61 o
   7   2  11       84.10      114.70     65.03 o
  -9   3  11      102.79      107.52     64.51 o
  -8   3  11       68.31       76.48     58.32 o
  -7   3  11      366.42      421.88     77.08 o
  -6   3  11       31.96       27.03     15.76 o
  -5   3  11      164.49      147.21     13.44 o
  -4   3  11       41.31       31.42      8.54 o
  -3   3  11     2149.33     2210.34     43.58 o
  -2   3  11      843.47      842.05     24.89 o
  -1   3  11      499.52      501.14     16.72 o
   0   3  11        7.62        1.46      6.21 o
   1   3  11      219.85      205.92     12.20 o
   2   3  11      273.67      265.02     14.41 o
   3   3  11       32.02       31.18     12.34 o
   4   3  11        9.62        2.35     13.81 o
   5   3  11       37.69       42.63     49.24 o
   6   3  11       76.68      111.80     57.14 o
   7   3  11      235.35      315.33     83.64 o
  -8   4  11       14.32        0.00     44.54 o
  -7   4  11      512.90      653.08     95.83 o
  -6   4  11       27.57       14.61     16.24 o
  -5   4  11      270.95      268.44     21.53 o
  -4   4  11      215.89      179.71     15.13 o
  -3   4  11      220.47      196.14     13.01 o
  -2   4  11      209.60      189.80     11.73 o
  -1   4  11      918.77      903.97     23.40 o
   0   4  11      445.52      444.94     21.12 o
   1   4  11      543.37      570.83     20.40 o
   2   4  11       49.40       64.38      9.91 o
   3   4  11      104.32      109.86     15.49 o
   4   4  11      478.36      516.42     60.31 o
   5   4  11      199.00      242.31     28.14 o
   6   4  11      238.20      354.16     85.97 o
   7   4  11      378.87      585.08    109.01 o
  -8   5  11       82.22       28.73     56.25 o
  -7   5  11      293.70      213.32     69.73 o
  -6   5  11      134.04      139.90     29.37 o
  -5   5  11      149.59      134.18     15.71 o
  -4   5  11     1064.00     1060.72     32.20 o
  -3   5  11     1053.76     1034.27     35.37 o
  -2   5  11     1270.71     1229.32     27.73 o
  -1   5  11      196.72      193.77     12.07 o
   0   5  11       49.97       52.31      9.23 o
   1   5  11      158.18      155.05     12.52 o
   2   5  11     1294.89     1345.02     36.40 o
   3   5  11      188.58      242.89     44.63 o
   4   5  11      404.61      386.63     33.30 o
   5   5  11       13.45       39.07     20.83 o
   6   5  11      232.06      239.69     78.97 o
   7   5  11      318.10      297.99     95.42 o
  -8   6  11       66.46       45.81     58.34 o
  -7   6  11      289.73      314.29     48.33 o
  -6   6  11      120.00      112.66     27.48 o
  -5   6  11      510.54      551.14     99.86 o
  -4   6  11     1030.48     1000.38     36.25 o
  -3   6  11      383.91      351.42     24.61 o
  -2   6  11      144.01      136.56     12.49 o
  -1   6  11      507.79      500.94     21.77 o
   0   6  11      213.61      222.79     15.06 o
   1   6  11      150.42      123.30     14.36 o
   2   6  11      128.84      100.37     15.32 o
   3   6  11       69.55       52.34     20.41 o
   4   6  11      289.02      303.26     73.74 o
   5   6  11      656.66      488.04     97.61 o
   6   6  11      287.00      228.25     35.63 o
  -7   7  11       39.23       71.77     28.80 o
  -6   7  11       18.00        0.00     24.85 o
  -5   7  11      121.35       63.76     29.07 o
  -4   7  11     1049.71     1067.25     44.97 o
  -3   7  11     1065.57     1151.41     47.58 o
  -2   7  11      231.64      248.03     28.08 o
  -1   7  11     1264.85     1272.25     55.23 o
   0   7  11      545.25      547.08     34.76 o
   1   7  11      349.50      356.83     24.82 o
   2   7  11      258.87      258.62     19.60 o
   3   7  11      267.18      271.36     26.01 o
   4   7  11      483.70      516.93     63.29 o
   5   7  11      550.28      485.33     79.69 o
   6   7  11      102.51      123.12     31.46 o
  -7   8  11       74.97       47.58     28.20 o
  -6   8  11      110.36      155.25     41.61 o
  -5   8  11      403.57      366.50     56.91 o
  -4   8  11      451.73      398.19     36.38 o
  -3   8  11       70.43       67.38     21.85 o
  -2   8  11      107.88      101.08     19.60 o
  -1   8  11      424.54      446.82     28.91 o
   0   8  11       50.02       43.91     16.14 o
   1   8  11       72.50       50.21     14.31 o
   2   8  11      228.11      189.13     45.86 o
   3   8  11      104.65       92.89     19.74 o
   4   8  11      122.59       98.71     40.10 o
   5   8  11      121.08      153.78     43.54 o
  -6   9  11       11.33       18.06     29.68 o
  -5   9  11       65.50       58.25     36.48 o
  -4   9  11      301.45      463.54     66.84 o
  -3   9  11     1147.72     1240.36     92.80 o
  -2   9  11       71.06       43.03     22.21 o
  -1   9  11      732.14      687.44     41.84 o
   0   9  11       82.92       73.56     16.14 o
   1   9  11      201.01      174.51     20.68 o
   2   9  11        1.80       21.62     15.63 o
   3   9  11        6.33        0.00     22.76 o
   4   9  11      112.51       83.99     40.02 o
   5   9  11      201.14      164.86     45.42 o
  -5  10  11      120.88      188.24     51.90 o
  -4  10  11      189.90      212.80     51.43 o
  -3  10  11       52.45       38.05     23.43 o
  -2  10  11      163.24      129.41     30.86 o
  -1  10  11      212.83      181.28     33.21 o
   0  10  11      577.42      788.44    132.35 o
   1  10  11      168.41      175.48     28.50 o
   2  10  11       52.30       80.62     27.17 o
   3  10  11       80.67       76.50     43.85 o
   4  10  11      304.62      319.46     64.34 o
  -4  11  11      248.96      193.81     54.96 o
  -3  11  11      142.15      218.90     61.92 o
  -2  11  11      214.42      302.79     62.78 o
   1  11  11       20.42        0.00     38.93 o
   2  11  11      117.39      152.23     51.19 o
  -2  12  11      228.26      150.14     52.87 o
  -3 -11  12       73.42       42.08     25.61 o
  -2 -11  12      458.29      446.07     58.32 o
  -1 -11  12      363.83      407.81     45.39 o
   0 -11  12      100.45      147.25     40.65 o
   1 -11  12       45.15       76.02     25.61 o
   2 -11  12      179.91      147.08     74.18 o
  -5 -10  12      260.97      314.15     43.99 o
  -4 -10  12      257.30      248.39     51.35 o
  -3 -10  12      262.33      301.26     26.33 o
  -2 -10  12       26.33        0.00     20.72 o
  -1 -10  12       62.94       70.15     25.20 o
   0 -10  12      225.99      228.57     36.33 o
   1 -10  12       49.05       73.79     28.14 o
   2 -10  12       36.50        5.49     31.31 o
   3 -10  12       22.05       43.72     24.44 o
  -6  -9  12      118.52      105.44     34.97 o
  -5  -9  12        3.29       16.60     25.61 o
  -4  -9  12       27.42        4.08     22.92 o
  -3  -9  12      351.57      325.17     37.38 o
  -2  -9  12      245.54      287.66     24.95 o
  -1  -9  12       62.55       80.16     22.72 o
   0  -9  12      339.30      262.99     37.85 o
   1  -9  12      160.26      118.21     20.01 o
   2  -9  12        6.47        0.00     16.64 o
   3  -9  12        4.83        1.73     21.02 o
   4  -9  12      135.93      106.73     26.76 o
  -6  -8  12      106.03      128.30     29.57 o
  -5  -8  12      169.57      177.99     35.21 o
  -4  -8  12       61.46       61.08     26.44 o
  -3  -8  12      394.87      422.16     35.80 o
  -2  -8  12      215.83      191.35     20.75 o
  -1  -8  12      261.22      201.33     37.23 o
   0  -8  12      204.55      223.14     30.77 o
   1  -8  12      249.90      260.84     30.92 o
   2  -8  12        9.38        0.00     15.80 o
   3  -8  12       56.79       47.03     21.17 o
   4  -8  12       12.71        0.00     19.81 o
   5  -8  12       12.35        3.61     22.08 o
  -7  -7  12      267.63      327.31     45.16 o
  -6  -7  12      325.68      343.20     35.86 o
  -5  -7  12      117.13       90.85     22.58 o
  -4  -7  12       65.64       52.12     19.85 o
  -3  -7  12      446.40      523.02     56.51 o
  -2  -7  12      278.33      316.81     26.56 o
  -1  -7  12      289.00      299.91     27.52 o
   0  -7  12      980.71      949.18     42.86 o
   1  -7  12      790.55      787.46     40.05 o
   2  -7  12        2.35        2.52     15.64 o
   3  -7  12      230.68      248.29     25.91 o
   4  -7  12      138.42      153.82     24.14 o
   5  -7  12      213.49      180.70     31.57 o
  -7  -6  12       35.82       55.03     29.77 o
  -6  -6  12      279.27      255.34     46.63 o
  -5  -6  12       62.50       73.05     18.80 o
  -4  -6  12      512.10      596.82     37.21 o
  -3  -6  12      246.44      251.97     19.72 o
  -2  -6  12      130.00      155.99     19.89 o
  -1  -6  12      690.60      699.74     35.43 o
   0  -6  12      428.35      324.43     26.37 o
   1  -6  12     1487.09     1418.19     53.13 o
   2  -6  12      454.06      443.21     28.26 o
   3  -6  12       39.50       57.67     17.20 o
   4  -6  12      260.30      346.23     41.27 o
   5  -6  12      497.50      590.79     70.64 o
   6  -6  12      167.38      178.01     47.97 o
  -8  -5  12       24.49       19.80     31.07 o
  -7  -5  12      677.11      832.03    133.74 o
  -6  -5  12      154.51      200.13     46.15 o
  -5  -5  12       85.72       71.32     19.70 o
  -4  -5  12       72.04       52.66     14.56 o
  -3  -5  12      612.36      591.06     25.89 o
  -2  -5  12      929.16      957.81     29.40 o
  -1  -5  12     1198.84     1233.03     31.98 o
   0  -5  12      123.24      112.07     13.53 o
   1  -5  12      134.36       95.49     13.15 o
   2  -5  12      406.59      421.92     25.40 o
   3  -5  12      157.83      150.90     18.74 o
   4  -5  12      288.40      288.46     28.09 o
   5  -5  12      307.69      259.10     31.57 o
   6  -5  12       30.35       28.50     24.14 o
  -8  -4  12        0.30        5.89     37.54 o
  -7  -4  12       11.61       11.31     25.77 o
  -6  -4  12      130.35      131.41     23.16 o
  -5  -4  12      110.68       95.47     20.06 o
  -4  -4  12     1267.43     1384.10     44.32 o
  -3  -4  12      589.84      536.39     24.00 o
  -2  -4  12       33.58       20.55      8.99 o
  -1  -4  12      205.65      192.44     15.02 o
   0  -4  12      219.59      209.96     14.52 o
   1  -4  12       57.10       47.82     10.20 o
   2  -4  12      167.48      165.28     19.57 o
   3  -4  12      164.51      177.35     17.99 o
   4  -4  12        5.97        2.08     14.06 o
   5  -4  12      445.92      517.11     36.76 o
   6  -4  12      382.56      462.02     44.77 o
  -8  -3  12       16.61       16.85     38.33 o
  -7  -3  12      736.00      761.07    118.46 o
  -6  -3  12       43.87       52.75     31.69 o
  -5  -3  12      179.22      165.95     33.05 o
  -4  -3  12      291.26      295.05     22.42 o
  -3  -3  12      511.94      506.73     22.98 o
  -2  -3  12     1299.98     1300.29     25.18 o
  -1  -3  12      493.52      501.31     15.90 o
   0  -3  12      120.52      117.42      7.44 o
   1  -3  12       75.86       56.74      8.66 o
   2  -3  12      364.56      329.70     23.02 o
   3  -3  12       67.49       55.22     12.58 o
   4  -3  12      188.91      165.14     19.47 o
   5  -3  12       40.39       50.89     17.05 o
   6  -3  12      315.57      335.83     39.56 o
   7  -3  12       22.66        0.00     28.10 o
  -8  -2  12       62.41       62.07     43.51 o
  -7  -2  12      167.77      184.17     31.94 o
  -6  -2  12      211.89      213.48     25.96 o
  -5  -2  12      104.16      122.75     20.71 o
  -4  -2  12     1202.63     1220.76     44.04 o
  -3  -2  12      865.02      816.67     26.74 o
  -2  -2  12       90.69       69.98      7.83 o
  -1  -2  12       17.15       15.26      5.92 o
   0  -2  12      247.60      246.34     11.13 o
   1  -2  12      457.34      482.80     14.53 o
   2  -2  12      222.41      159.45     30.18 o
   3  -2  12       89.22       62.74     13.24 o
   4  -2  12       78.16       88.89     17.93 o
   5  -2  12      158.27      132.28     37.11 o
   6  -2  12      167.74      221.80     58.23 o
   7  -2  12       54.03       51.38     33.26 o
  -9  -1  12       56.44       11.90     44.31 o
  -8  -1  12      137.40      126.23     49.67 o
  -7  -1  12      297.19      328.21     38.91 o
  -6  -1  12      503.91      555.88     48.70 o
  -5  -1  12      235.42      215.36     32.57 o
  -4  -1  12       96.94      108.25     15.23 o
  -3  -1  12      563.86      503.19     14.85 o
  -2  -1  12     2757.79     2813.06     44.58 o
  -1  -1  12      161.96      194.98     10.79 o
   0  -1  12      192.78      185.09     10.36 o
   1  -1  12      204.71      199.65     10.28 o
   2  -1  12      113.04       85.62     13.60 o
   3  -1  12     1548.10     1619.46     53.55 o
   4  -1  12      763.60      811.26     48.14 o
   5  -1  12      254.71      313.19     66.28 o
   6  -1  12      359.79      500.46     82.62 o
   7  -1  12      144.35       66.44     52.43 o
  -9   0  12      150.82      170.30     61.84 o
  -8   0  12       10.51        0.00     18.06 o
  -7   0  12        1.13        4.04     18.84 o
  -6   0  12      427.27      412.50     40.51 o
  -5   0  12       27.91        5.51     13.63 o
  -4   0  12     1132.78     1216.83     35.29 o
  -3   0  12      347.77      298.43     17.93 o
  -2   0  12       81.22       88.43     11.43 o
  -1   0  12        2.92        0.00      5.73 o
   0   0  12      283.80      326.81     13.74 o
   1   0  12     4849.01     5044.51     72.58 o
   2   0  12     1489.98     1408.46     38.33 o
   3   0  12      150.06      126.66     19.97 o
   4   0  12       57.64       64.81     26.84 o
   5   0  12       72.42       50.99     41.94 o
   6   0  12       34.05       79.87     52.63 o
   7   0  12       40.33        0.00     43.73 o
  -9   1  12       59.45       44.93     48.96 o
  -8   1  12      133.89      171.70     63.64 o
  -7   1  12      296.38      326.41     36.97 o
  -6   1  12      514.46      549.70     53.60 o
  -5   1  12      228.78      211.39     28.93 o
  -4   1  12       93.97       97.08      9.47 o
  -3   1  12      566.16      508.59     19.60 o
  -2   1  12     2774.44     2782.75     49.43 o
  -1   1  12      144.17      152.18     10.97 o
   0   1  12      192.72      166.16     11.98 o
   1   1  12      205.73      187.63     11.47 o
   2   1  12      117.03      103.40      9.56 o
   3   1  12     1551.38     1575.61     44.75 o
   4   1  12      751.80      845.46     99.91 o
   5   1  12      262.18      256.92     65.91 o
   6   1  12      362.74      646.88    102.94 o
   7   1  12      141.76      110.15     61.44 o
  -8   2  12       66.66       95.23     33.92 o
  -7   2  12      169.17      174.09     28.82 o
  -6   2  12      203.51      179.34     27.93 o
  -5   2  12      111.03      101.94     10.98 o
  -4   2  12     1220.54     1238.94     46.18 o
  -3   2  12      856.58      805.82     26.18 o
  -2   2  12       88.99       78.66     10.18 o
  -1   2  12       14.60       16.59      6.59 o
   0   2  12      265.31      260.85     13.14 o
   1   2  12      440.23      484.91     17.71 o
   2   2  12      223.56      234.65     18.43 o
   3   2  12       92.52       64.59     22.72 o
   4   2  12       80.94       76.81     30.38 o
   5   2  12      148.47       90.23     53.58 o
   6   2  12      166.33      305.00     76.15 o
   7   2  12       53.16       37.46     59.43 o
  -8   3  12       13.08        0.00     43.01 o
  -7   3  12      736.97      672.28     48.12 o
  -6   3  12       51.04       21.54     17.24 o
  -5   3  12      173.67      174.39     18.26 o
  -4   3  12      286.28      282.70     18.99 o
  -3   3  12      514.45      503.58     20.18 o
  -2   3  12     1303.95     1357.29     33.85 o
  -1   3  12      478.65      426.94     17.10 o
   0   3  12      129.00      128.83     10.72 o
   1   3  12       76.79       74.86      9.35 o
   2   3  12      363.70      356.57     18.61 o
   3   3  12       77.94       71.93     20.04 o
   4   3  12      179.59      159.06     25.93 o
   5   3  12       39.07       30.21     48.63 o
   6   3  12      318.31      365.70     83.81 o
   7   3  12       21.48       47.87     62.40 o
  -8   4  12        0.39       16.82     48.67 o
  -7   4  12       11.37       63.41     52.24 o
  -6   4  12      123.29      105.54     16.50 o
  -5   4  12      103.61      142.71     20.14 o
  -4   4  12     1268.14     1278.53     41.71 o
  -3   4  12      595.79      563.63     23.61 o
  -2   4  12       34.64       23.46      8.03 o
  -1   4  12      211.08      196.17     16.42 o
   0   4  12      220.13      210.95     13.04 o
   1   4  12       55.90       47.48      8.84 o
   2   4  12      169.25      191.22     14.28 o
   3   4  12      159.16      162.87     26.64 o
   4   4  12        6.87        0.00     16.84 o
   5   4  12      445.63      390.11     93.92 o
   6   4  12      395.14      589.47    104.12 o
  -8   5  12       23.78       42.36     53.72 o
  -7   5  12      678.71      697.18    106.97 o
  -6   5  12      158.24      155.14     25.36 o
  -5   5  12       85.72       67.49     17.06 o
  -4   5  12       70.48       40.76     13.41 o
  -3   5  12      615.39      589.61     29.35 o
  -2   5  12      918.69      970.03     28.05 o
  -1   5  12     1192.77     1204.37     49.29 o
   0   5  12      124.39      121.42     12.24 o
   1   5  12      133.11      122.39     16.00 o
   2   5  12      394.81      424.91     26.16 o
   3   5  12      165.22      175.04     21.11 o
   4   5  12      293.92      223.98     36.09 o
   5   5  12      300.48      258.25     51.06 o
   6   5  12       30.81       43.75     64.75 o
  -7   6  12       35.37       36.70     19.95 o
  -6   6  12      275.30      323.10    128.91 o
  -5   6  12       54.39       51.59     16.96 o
  -4   6  12      509.62      563.24     31.75 o
  -3   6  12      241.15      250.29     25.14 o
  -2   6  12      129.13      104.54     14.51 o
  -1   6  12      700.87      692.17     30.91 o
   0   6  12      438.04      451.99     23.27 o
   1   6  12     1504.98     1546.69     83.87 o
   2   6  12      455.62      485.20     31.95 o
   3   6  12       37.31       32.31     21.65 o
   4   6  12      254.85      313.80     54.44 o
  -7   7  12      269.66      325.13     42.23 o
  -6   7  12      332.53      425.79     56.08 o
  -5   7  12      118.03      103.46     33.16 o
  -4   7  12       67.67       81.77     27.10 o
  -3   7  12      444.11      420.54     31.97 o
  -2   7  12      289.48      337.88     29.11 o
  -1   7  12      279.97      284.91     21.18 o
   0   7  12      962.55      934.06     65.68 o
   1   7  12      787.76      816.92     42.99 o
   2   7  12        1.52        0.00     15.00 o
   3   7  12      221.29      244.59     88.59 o
   4   7  12      136.98       61.46     34.51 o
   5   7  12      221.21      207.66     36.55 o
  -6   8  12      102.98       63.90     34.58 o
  -5   8  12      171.42      124.57     39.92 o
  -4   8  12       60.87       49.44     21.11 o
  -3   8  12      386.87      391.21     39.37 o
  -2   8  12      213.57      212.04     24.87 o
  -1   8  12      264.00      234.69     22.55 o
   0   8  12      215.93      199.07     24.21 o
   1   8  12      264.14      266.32     27.05 o
   2   8  12       11.03        0.00     18.09 o
   3   8  12       59.70       55.53     19.19 o
   4   8  12       12.30        0.00     27.05 o
   5   8  12       11.83       24.39     23.11 o
  -6   9  12      116.24       69.68     36.05 o
  -5   9  12        3.86        5.17     30.37 o
  -4   9  12       26.86       22.39     21.69 o
  -3   9  12      345.81      294.99     60.91 o
  -2   9  12      250.29      308.57     37.95 o
  -1   9  12       59.16       49.09     21.14 o
   0   9  12      333.51      297.12     29.30 o
   1   9  12      159.14      135.26     24.07 o
   2   9  12        7.49       15.34     18.57 o
   3   9  12        3.99        4.30     18.67 o
   4   9  12      126.97       58.44     39.75 o
  -5  10  12      265.57      331.50     60.21 o
  -4  10  12      256.79      325.59     63.99 o
  -3  10  12      264.59      277.16     63.75 o
  -2  10  12       27.05       69.60     39.72 o
  -1  10  12       66.01       68.60     43.13 o
   0  10  12      221.68      274.43     57.18 o
   1  10  12       53.95       63.74     41.72 o
   2  10  12       38.77       68.99     30.68 o
   3  10  12       21.41       50.65     42.13 o
  -3  11  12       72.51       31.12     41.87 o
  -2  11  12      454.00      497.31     75.06 o
   1  11  12       45.72       72.64     45.67 o
   2  11  12      174.05      121.82     52.33 o
  -2 -11  13      136.33      121.51     31.87 o
  -1 -11  13      307.92      405.80     66.04 o
   0 -11  13      234.66      268.34     35.50 o
   1 -11  13       71.44       66.77     30.12 o
  -4 -10  13      420.15      469.49     48.13 o
  -3 -10  13      439.33      447.08     71.04 o
  -2 -10  13      138.11       89.82     28.46 o
  -1 -10  13       36.91        1.71     20.55 o
   0 -10  13      150.41      118.18     29.53 o
   1 -10  13        2.95       12.31     24.97 o
   2 -10  13       24.05       35.54     21.85 o
  -5  -9  13      204.76      257.04     44.23 o
  -4  -9  13       15.78       13.80     23.68 o
  -3  -9  13      144.02      173.90     35.63 o
  -2  -9  13       41.39       29.82     15.06 o
  -1  -9  13       15.59        0.00     19.22 o
   0  -9  13        7.53        0.00     19.69 o
   1  -9  13      111.71       77.28     19.60 o
   2  -9  13       20.10        0.00     19.41 o
   3  -9  13       14.79        4.19     21.65 o
  -6  -8  13       64.89      111.29     34.33 o
  -5  -8  13       49.44       88.60     31.45 o
  -4  -8  13      451.29      543.86     53.82 o
  -3  -8  13      374.13      381.42     37.79 o
  -2  -8  13      479.12      437.92     29.64 o
  -1  -8  13        5.48        5.31     20.04 o
   0  -8  13       25.19       54.67     23.59 o
   1  -8  13       47.77       31.67     17.05 o
   2  -8  13        4.51       14.58     19.96 o
   3  -8  13        4.22       25.39     21.89 o
   4  -8  13       68.41       82.99     26.45 o
  -7  -7  13       19.90       17.77     42.07 o
  -6  -7  13      210.96      242.75     32.43 o
  -5  -7  13      130.11      186.68     43.62 o
  -4  -7  13      629.21      601.29     53.36 o
  -3  -7  13      210.59      188.59     23.42 o
  -2  -7  13      365.25      382.74     29.28 o
  -1  -7  13      444.25      456.89     29.20 o
   0  -7  13       82.75       84.80     17.92 o
   1  -7  13      337.13      304.21     27.12 o
   2  -7  13      450.67      421.39     49.38 o
   3  -7  13       30.08       14.23     20.53 o
   4  -7  13      401.87      447.54     35.92 o
   5  -7  13      586.57      626.35     52.72 o
  -7  -6  13       62.15       46.28     46.38 o
  -6  -6  13        7.61        0.00     18.16 o
  -5  -6  13      189.57      190.20     28.49 o
  -4  -6  13      517.07      585.08     42.14 o
  -3  -6  13     1547.55     1630.03     54.56 o
  -2  -6  13      441.66      406.02     30.12 o
  -1  -6  13        6.99        0.57      9.05 o
   0  -6  13        5.03       13.13     12.31 o
   1  -6  13      438.49      504.42     35.67 o
   2  -6  13      649.11      754.48     42.36 o
   3  -6  13      606.16      607.54     38.69 o
   4  -6  13       40.67       21.08     17.49 o
   5  -6  13       39.20       46.75     24.58 o
  -8  -5  13      225.59      342.37     84.90 o
  -7  -5  13       73.74       72.40     35.74 o
  -6  -5  13      424.55      487.79     51.55 o
  -5  -5  13      299.81      352.42     33.96 o
  -4  -5  13      101.10       91.63     23.70 o
  -3  -5  13       81.54       80.41     14.10 o
  -2  -5  13      768.89      764.03     32.92 o
  -1  -5  13      461.28      465.00     29.43 o
   0  -5  13      111.03      117.40     20.26 o
   1  -5  13      190.93      158.54     18.32 o
   2  -5  13      270.53      252.32     25.23 o
   3  -5  13       70.10       74.46     16.20 o
   4  -5  13      727.35      775.99     47.16 o
   5  -5  13      483.94      625.86    100.77 o
   6  -5  13       58.97       52.49     27.38 o
  -8  -4  13       15.39       22.91     28.85 o
  -7  -4  13       95.95       97.66     31.04 o
  -6  -4  13      112.73      115.02     23.23 o
  -5  -4  13       95.93      133.08     25.63 o
  -4  -4  13      519.40      493.42     54.33 o
  -3  -4  13     1491.29     1553.40     39.96 o
  -2  -4  13      192.74      151.22     15.05 o
  -1  -4  13       61.89       70.39     12.93 o
   0  -4  13       18.43        3.60      8.06 o
   1  -4  13      129.78      146.30     15.61 o
   2  -4  13      535.53      559.49     31.19 o
   3  -4  13      223.04      214.77     21.23 o
   4  -4  13       39.43       17.78     15.45 o
   5  -4  13        7.67        2.12     21.65 o
   6  -4  13      232.75      288.33     38.49 o
  -8  -3  13      174.88       92.69     49.51 o
  -7  -3  13      210.84      283.38     42.26 o
  -6  -3  13     1203.92     1265.20     91.90 o
  -5  -3  13       69.86       88.50     21.28 o
  -4  -3  13       85.12       69.69     14.97 o
  -3  -3  13      166.03      174.75     15.16 o
  -2  -3  13      460.31      445.72     17.92 o
  -1  -3  13       37.02       24.02      7.80 o
   0  -3  13       20.85       22.25      8.16 o
   1  -3  13       44.19       33.55      8.92 o
   2  -3  13       56.52       33.68     12.28 o
   3  -3  13       57.49       47.95     14.77 o
   4  -3  13      308.45      357.71     30.63 o
   5  -3  13       70.36       78.11     33.86 o
   6  -3  13      171.50      167.88     32.04 o
  -8  -2  13      119.69      104.22     50.95 o
  -7  -2  13       47.35       35.88     23.71 o
  -6  -2  13       12.32        3.36     17.85 o
  -5  -2  13       33.52       29.05     19.34 o
  -4  -2  13      571.88      545.78     30.66 o
  -3  -2  13      646.84      628.96     21.84 o
  -2  -2  13      598.46      550.74     21.66 o
  -1  -2  13      199.97      168.24     10.99 o
   0  -2  13      382.81      373.85     14.26 o
   1  -2  13      677.34      678.39     27.28 o
   2  -2  13      296.63      297.57     33.42 o
   3  -2  13       56.12       45.63     16.02 o
   4  -2  13      861.40      780.48    106.04 o
   5  -2  13      144.20      116.22     23.95 o
   6  -2  13      288.38      269.30     66.28 o
  -8  -1  13       54.89       55.90     47.13 o
  -7  -1  13      191.95      227.34     35.59 o
  -6  -1  13     1246.50     1315.58     62.05 o
  -5  -1  13      164.48      111.80     21.27 o
  -4  -1  13      135.95      135.90     27.49 o
  -3  -1  13      242.96      225.63     12.56 o
  -2  -1  13      512.39      491.73     18.35 o
  -1  -1  13     4507.58     4853.52     75.85 o
   0  -1  13      568.49      561.33     18.75 o
   1  -1  13      481.23      439.37     16.85 o
   2  -1  13       52.63       62.07     16.67 o
   3  -1  13      177.53      163.70     32.44 o
   4  -1  13      168.08      231.64     37.33 o
   5  -1  13      159.86       63.06     46.66 o
   6  -1  13      157.09      228.82     66.77 o
  -8   0  13      417.96      534.17     88.03 o
  -7   0  13       66.71      104.17     27.01 o
  -6   0  13       14.32       29.62     29.00 o
  -5   0  13      115.07       75.16     19.27 o
  -4   0  13      415.60      356.11     15.44 o
  -3   0  13      779.34      793.38     28.80 o
  -2   0  13      796.50      818.97     30.97 o
  -1   0  13       59.79       38.75      8.67 o
   0   0  13        6.54        3.35      6.79 o
   1   0  13     4144.41     4385.89     72.68 o
   2   0  13      664.45      687.13     30.55 o
   3   0  13      328.77      332.63     32.10 o
   4   0  13       10.98        0.35     24.02 o
   5   0  13       46.03        0.00     43.47 o
   6   0  13      306.52      406.68     85.93 o
   7   0  13      465.06      580.84     99.13 o
  -8   1  13       53.73       60.88     27.10 o
  -7   1  13      196.91      223.63     35.79 o
  -6   1  13     1254.92     1330.84     72.14 o
  -5   1  13      160.23       93.98     31.37 o
  -4   1  13      133.56       91.08     13.03 o
  -3   1  13      240.97      212.55     18.42 o
  -2   1  13      524.15      530.43     26.34 o
  -1   1  13     4508.85     4753.67     76.15 o
   0   1  13      558.08      509.93     19.52 o
   1   1  13      480.93      458.52     18.46 o
   2   1  13       51.58       74.74     13.97 o
   3   1  13      167.74      151.29     23.51 o
   4   1  13      151.55      186.20     56.98 o
   5   1  13      165.70      198.54     62.20 o
   6   1  13      161.81      126.69     60.44 o
  -8   2  13      124.40      167.17     32.03 o
  -7   2  13       46.69       35.87     24.76 o
  -6   2  13       12.51       27.37     19.65 o
  -5   2  13       32.55       22.67     11.52 o
  -4   2  13      582.17      614.88     32.12 o
  -3   2  13      630.77      662.50     27.61 o
  -2   2  13      584.45      565.01     24.95 o
  -1   2  13      197.92      201.30     14.30 o
   0   2  13      397.00      432.29     17.82 o
   1   2  13      689.27      701.87     22.97 o
   2   2  13      293.88      296.85     19.39 o
   3   2  13       64.11       52.09     35.22 o
   4   2  13      873.18      816.59     52.29 o
   5   2  13      140.04       89.68     54.02 o
   6   2  13      280.45      347.00     84.91 o
  -8   3  13      168.60      152.59     63.97 o
  -7   3  13      213.78      256.17     35.52 o
  -6   3  13     1216.95     1096.75     63.65 o
  -5   3  13       63.17       52.42     15.31 o
  -4   3  13       88.76       61.73     13.89 o
  -3   3  13      162.92      153.62     13.69 o
  -2   3  13      463.69      427.30     22.21 o
  -1   3  13       28.84       35.91      9.19 o
   0   3  13       15.63        9.94      7.23 o
   1   3  13       39.73       22.04      8.42 o
   2   3  13       55.50       59.61     12.70 o
   3   3  13       51.06       39.94     17.90 o
   4   3  13      306.92      364.05     35.75 o
   5   3  13       67.66      133.90     61.49 o
   6   3  13      176.60       43.93     57.19 o
  -8   4  13       19.18        4.39     55.94 o
  -7   4  13       94.28       98.45     57.16 o
  -6   4  13      111.26      134.67     53.95 o
  -5   4  13       97.49      102.43     18.19 o
  -4   4  13      515.73      545.69     30.32 o
  -3   4  13     1492.55     1647.43     41.90 o
  -2   4  13      198.45      180.03     12.68 o
  -1   4  13       60.86       74.02     14.23 o
   0   4  13       21.23       33.04      9.65 o
   1   4  13      135.75      138.31     13.19 o
   2   4  13      544.95      507.03     32.42 o
   3   4  13      211.04      183.98     74.36 o
   4   4  13       41.66        7.91     25.25 o
   5   4  13        7.11       11.46     19.04 o
   6   4  13      241.15      205.75     79.03 o
  -8   5  13      219.26      250.67     81.45 o
  -7   5  13       71.34       81.80     57.98 o
  -6   5  13      422.58      394.74     32.96 o
  -5   5  13      301.07      262.18     27.38 o
  -4   5  13      102.11      111.16     15.44 o
  -3   5  13       81.77       64.37     16.69 o
  -2   5  13      766.52      730.00     31.72 o
  -1   5  13      460.11      448.53     24.98 o
   0   5  13      105.07      101.43     13.26 o
   1   5  13      193.28      189.46     15.07 o
   2   5  13      268.70      308.84     48.80 o
   3   5  13       72.59       68.85     20.01 o
   4   5  13      740.95      804.92     61.47 o
   5   5  13      475.57      435.98     83.89 o
   6   5  13       61.09       41.89     69.33 o
  -7   6  13       62.35       44.09     26.75 o
  -6   6  13        7.87        9.85     22.10 o
  -5   6  13      192.38      179.58     26.68 o
  -4   6  13      514.48      511.37     52.68 o
  -3   6  13     1560.19     1531.20     56.11 o
  -2   6  13      432.42      361.35     26.24 o
  -1   6  13        7.34        0.00     11.50 o
   0   6  13        4.85        0.00     10.26 o
   1   6  13      434.65      427.73     27.86 o
   2   6  13      650.56      719.44     79.82 o
   3   6  13      601.35      678.16     74.51 o
   4   6  13       39.11       27.76     29.14 o
   5   6  13       38.73       29.22     26.34 o
  -7   7  13       18.41        6.09     23.91 o
  -6   7  13      204.35      176.72     40.99 o
  -5   7  13      130.83      134.16     61.76 o
  -4   7  13      620.81      497.04     88.74 o
  -3   7  13      211.37      143.56     24.43 o
  -2   7  13      377.56      430.78     32.87 o
  -1   7  13      449.76      473.45     30.06 o
   0   7  13       73.95       73.08     16.40 o
   1   7  13      348.22      355.67     34.52 o
   2   7  13      448.22      459.11     45.28 o
   3   7  13       31.46       46.24     24.66 o
   4   7  13      398.32      458.82     45.95 o
   5   7  13      586.38      610.74     69.67 o
  -6   8  13       65.39       25.07     31.57 o
  -5   8  13       47.40       54.79     33.98 o
  -4   8  13      458.91      612.60     84.89 o
  -3   8  13      375.10      385.66     41.21 o
  -2   8  13      471.67      422.75     39.58 o
  -1   8  13        5.51       12.26     14.67 o
   0   8  13       28.03       20.13     16.39 o
   1   8  13       40.70        0.00     17.67 o
   2   8  13        3.09        0.00     18.96 o
   3   8  13        3.35        0.00     21.64 o
   4   8  13       66.47       51.58     35.21 o
  -5   9  13      199.49      260.92     54.02 o
  -4   9  13       14.99        7.23     22.65 o
  -3   9  13      143.25      135.83     30.37 o
  -2   9  13       41.53        4.94     42.68 o
  -1   9  13       19.99        4.82     33.63 o
   0   9  13        5.35        0.00     26.06 o
   1   9  13      117.62      128.17     35.47 o
   2   9  13       19.69       23.68     36.33 o
   3   9  13       16.71       34.96     27.62 o
  -4  10  13      421.42      494.24     76.07 o
  -3  10  13      437.29      572.87     79.24 o
  -2  10  13      142.62      227.39     55.63 o
  -1  10  13       36.47       26.21     40.38 o
   0  10  13      150.22      251.93     60.80 o
   1  10  13        4.16       23.70     39.65 o
   2  10  13       25.22       73.75     45.85 o
  -2  11  13      132.31      140.83     53.56 o
   0  11  13      229.18      482.82     76.92 o
   1  11  13       74.28       65.88     47.14 o
  -3 -10  14      211.80      301.66     44.08 o
  -2 -10  14       22.84       36.41     27.00 o
  -1 -10  14       33.87       41.56     35.57 o
   0 -10  14       91.39      101.70     26.22 o
   1 -10  14       26.26       71.54     37.58 o
  -5  -9  14      178.09      181.35     37.24 o
  -4  -9  14      257.30      330.42     42.01 o
  -3  -9  14       16.71        0.00     35.32 o
  -2  -9  14       50.99       49.39     16.57 o
  -1  -9  14       90.20       63.87     25.35 o
   0  -9  14       13.84       10.52     23.45 o
   1  -9  14        3.63        6.96     16.05 o
   2  -9  14      101.05      103.45     27.03 o
   3  -9  14        9.01       31.75     24.34 o
  -6  -8  14      205.99      186.15     49.12 o
  -5  -8  14       41.15       61.93     28.17 o
  -4  -8  14       71.27       36.75     32.21 o
  -3  -8  14      179.31      152.26     62.68 o
  -2  -8  14        5.44        3.78     15.54 o
  -1  -8  14       49.74       19.82     26.87 o
   0  -8  14       14.34       19.28     14.27 o
   1  -8  14       27.33        9.47     16.39 o
   2  -8  14      189.36      137.73     57.45 o
   3  -8  14      468.99      552.38     47.99 o
   4  -8  14      210.34      223.74     36.77 o
  -6  -7  14      692.33      727.73     65.20 o
  -5  -7  14      399.79      545.64     54.63 o
  -4  -7  14      356.48      323.99     42.96 o
  -3  -7  14       12.07        0.44     20.58 o
  -2  -7  14       90.87       42.46     19.77 o
  -1  -7  14       61.91       74.20     16.05 o
   0  -7  14       66.86       90.79     17.99 o
   1  -7  14      542.27      510.42     34.42 o
   2  -7  14      173.11      117.02     30.17 o
   3  -7  14        6.32       27.80     21.71 o
   4  -7  14      135.66      170.96     32.60 o
  -7  -6  14      246.15      224.37     41.86 o
  -6  -6  14      409.57      488.37     57.88 o
  -5  -6  14       12.13        5.03     20.27 o
  -4  -6  14      373.03      397.88     36.23 o
  -3  -6  14      520.68      474.88     41.79 o
  -2  -6  14      335.82      422.79     41.54 o
  -1  -6  14      321.17      303.15     19.95 o
   0  -6  14       39.44       19.10     14.38 o
   1  -6  14       18.45        1.17     15.53 o
   2  -6  14     1210.20     1218.13     76.08 o
   3  -6  14      328.55      348.10     31.28 o
   4  -6  14      161.68      129.45     24.20 o
   5  -6  14       20.44       25.31     24.39 o
  -7  -5  14      109.06       95.31     33.41 o
  -6  -5  14      493.64      434.99     39.78 o
  -5  -5  14      563.68      598.21     63.75 o
  -4  -5  14      181.85      155.53     24.43 o
  -3  -5  14       33.10       22.49     16.90 o
  -2  -5  14       98.78       91.02     17.48 o
  -1  -5  14      357.57      379.22     23.46 o
   0  -5  14      371.54      333.14     26.11 o
   1  -5  14      641.24      650.62     34.47 o
   2  -5  14      150.37      171.41     22.63 o
   3  -5  14       90.14       89.24     25.04 o
   4  -5  14      449.97      486.59     38.42 o
   5  -5  14      327.54      323.28     54.58 o
  -7  -4  14      241.62      260.80     44.20 o
  -6  -4  14      164.17      180.88     42.58 o
  -5  -4  14       59.44       52.07     20.47 o
  -4  -4  14      228.41      255.22     32.92 o
  -3  -4  14       69.32       46.15     16.67 o
  -2  -4  14      490.94      501.31     28.79 o
  -1  -4  14      112.77      111.36     15.43 o
   0  -4  14      100.41       93.94     12.65 o
   1  -4  14       43.29       44.90     14.09 o
   2  -4  14     1834.03     1955.58     57.09 o
   3  -4  14       47.09       73.87     18.50 o
   4  -4  14      236.01      220.18     29.24 o
   5  -4  14      275.71      420.01     50.43 o
   6  -4  14      159.75      147.69     34.02 o
  -8  -3  14       36.26        0.00     41.65 o
  -7  -3  14      226.88      246.08     41.71 o
  -6  -3  14      380.24      449.29     39.26 o
  -5  -3  14      333.22      364.16     46.04 o
  -4  -3  14      164.76      173.52     20.05 o
  -3  -3  14      221.17      231.32     22.66 o
  -2  -3  14      261.07      258.67     18.97 o
  -1  -3  14      259.04      233.48     17.32 o
   0  -3  14       43.27       25.02      9.25 o
   1  -3  14      152.98      133.26     13.04 o
   2  -3  14     1390.57     1431.43     47.77 o
   3  -3  14       79.56       42.27     17.29 o
   4  -3  14      206.61      195.32     29.10 o
   5  -3  14      682.68      744.43     61.55 o
   6  -3  14      612.53      725.18     58.46 o
  -8  -2  14      195.85      198.37     61.73 o
  -7  -2  14        5.73       59.97     44.03 o
  -6  -2  14      139.47       97.28     26.62 o
  -5  -2  14      103.51       94.56     21.98 o
  -4  -2  14      105.24       96.45     17.51 o
  -3  -2  14     3005.21     3182.28     71.71 o
  -2  -2  14      633.44      688.34     25.21 o
  -1  -2  14      149.20      150.82     11.79 o
   0  -2  14      843.04      923.07     30.42 o
   1  -2  14      296.90      278.20     20.06 o
   2  -2  14      675.58      695.95     45.60 o
   3  -2  14       68.18       64.29     19.37 o
   4  -2  14      248.03      241.99     37.67 o
   5  -2  14      173.54      223.67     41.26 o
   6  -2  14      134.38      121.74     38.69 o
  -8  -1  14       51.96      132.93     56.76 o
  -7  -1  14       46.98       31.83     44.20 o
  -6  -1  14      536.52      547.81     41.63 o
  -5  -1  14      454.15      472.94     37.79 o
  -4  -1  14      195.67      189.06     23.44 o
  -3  -1  14      839.06      811.36     26.98 o
  -2  -1  14      346.31      369.55     18.23 o
  -1  -1  14     1419.72     1529.07     57.36 o
   0  -1  14       16.01       23.34      8.34 o
   1  -1  14       23.44       30.01     13.36 o
   2  -1  14      993.97      939.15     86.00 o
   3  -1  14      146.85      140.15     33.26 o
   4  -1  14      340.08      363.01     76.98 o
   5  -1  14      409.90      488.93     83.77 o
   6  -1  14      579.93      655.93     98.35 o
  -8   0  14       22.56        8.35     46.85 o
  -7   0  14      127.96       91.39     28.63 o
  -6   0  14      140.38      146.28     83.87 o
  -5   0  14       13.74        8.97     16.16 o
  -4   0  14        2.98        0.00      9.61 o
  -3   0  14    12657.29    12818.69    314.40 o
  -2   0  14     1354.77     1398.09     33.74 o
  -1   0  14      993.29     1005.71     27.14 o
   0   0  14       15.79        7.13      7.73 o
   1   0  14       45.31       73.31     17.82 o
   2   0  14       73.28       89.17     18.44 o
   3   0  14      446.04      525.33     52.63 o
   4   0  14      667.82      701.82     62.66 o
   5   0  14       19.96       34.13     49.51 o
   6   0  14       49.92      128.19     63.13 o
  -8   1  14       51.42        7.77     47.38 o
  -7   1  14       43.00        1.44     21.78 o
  -6   1  14      537.82      533.22     49.53 o
  -5   1  14      439.74      460.17     44.48 o
  -4   1  14      186.47      191.79     23.55 o
  -3   1  14      833.16      772.68     31.48 o
  -2   1  14      354.71      367.28     22.42 o
  -1   1  14     1433.34     1487.40     50.29 o
   0   1  14       17.27       21.71      8.58 o
   1   1  14       23.24       25.00     10.31 o
   2   1  14     1014.82      989.28     49.35 o
   3   1  14      145.02      139.01     20.60 o
   4   1  14      337.72      217.62     62.64 o
   5   1  14      413.34      478.35     90.50 o
   6   1  14      579.42      758.86    114.63 o
  -8   2  14      207.31      219.91     70.36 o
  -7   2  14        7.18        0.00     18.63 o
  -6   2  14      137.86      146.28     29.35 o
  -5   2  14      104.68      120.21     16.89 o
  -4   2  14      115.08      108.30     15.11 o
  -3   2  14     3013.77     3077.35     70.17 o
  -2   2  14      626.34      645.25     25.67 o
  -1   2  14      140.86      147.76     14.08 o
   0   2  14      846.17      922.91     30.85 o
   1   2  14      284.57      279.37     18.01 o
   2   2  14      651.77      701.45     34.80 o
   3   2  14       66.27       57.02     26.32 o
   4   2  14      243.27      255.17     25.52 o
   5   2  14      169.80      181.20     65.43 o
   6   2  14      138.21      234.98     79.45 o
  -8   3  14       36.42        2.67     55.34 o
  -7   3  14      220.27      233.75     57.44 o
  -6   3  14      377.01      396.62     65.55 o
  -5   3  14      318.30      336.36     28.71 o
  -4   3  14      161.59      159.31     19.28 o
  -3   3  14      215.57      208.97     16.74 o
  -2   3  14      268.61      257.96     17.32 o
  -1   3  14      274.81      253.66     16.60 o
   0   3  14       43.26       22.40     10.19 o
   1   3  14      150.27      146.71     15.53 o
   2   3  14     1414.59     1489.88     43.19 o
   3   3  14       78.99       58.61     23.77 o
   4   3  14      214.82      228.71     44.28 o
   5   3  14      692.79      666.94    109.10 o
   6   3  14      608.87      679.56    112.42 o
  -7   4  14      243.77      278.06     38.22 o
  -6   4  14      166.22      120.20     19.30 o
  -5   4  14       58.83       44.56     16.55 o
  -4   4  14      225.83      215.14     23.44 o
  -3   4  14       68.32       47.81     12.10 o
  -2   4  14      491.08      472.72     26.04 o
  -1   4  14      112.56      106.38     14.85 o
   0   4  14      101.46       82.85     11.93 o
   1   4  14       41.27       43.57     11.20 o
   2   4  14     1832.65     2051.36     74.68 o
   3   4  14       39.19       53.27     25.20 o
   4   4  14      223.16      123.62     28.13 o
   5   4  14      271.09      293.57     82.92 o
   6   4  14      163.71      102.86     72.49 o
  -7   5  14      106.50       33.90     57.15 o
  -6   5  14      496.06      493.43     75.79 o
  -5   5  14      566.28      586.75     43.75 o
  -4   5  14      176.62      181.74     23.41 o
  -3   5  14       34.24       24.14     14.16 o
  -2   5  14       97.86       86.23     14.15 o
  -1   5  14      353.54      404.91     29.26 o
   0   5  14      375.04      373.35     23.59 o
   1   5  14      642.06      661.99     40.76 o
   2   5  14      156.36      169.01     38.68 o
   3   5  14       91.11      131.68     39.20 o
   4   5  14      463.40      502.13     60.51 o
   5   5  14      328.50      237.36     36.53 o
  -7   6  14      248.70      263.37     39.29 o
  -6   6  14      402.32      402.90     53.46 o
  -5   6  14       11.58        5.16     15.77 o
  -4   6  14      382.31      324.79     93.25 o
  -3   6  14      518.38      462.47     34.90 o
  -2   6  14      337.91      396.80     28.26 o
  -1   6  14      319.89      295.71     24.29 o
   0   6  14       39.79       26.92     13.79 o
   1   6  14       16.18       32.09     20.73 o
   2   6  14     1212.90     1236.69     66.52 o
   3   6  14      319.68      291.33     41.60 o
   4   6  14      161.63      132.16     40.37 o
   5   6  14       20.63       29.93     26.45 o
  -6   7  14      701.49      790.97     66.94 o
  -5   7  14      402.95      402.21     71.38 o
  -4   7  14      343.83      295.01     46.34 o
  -3   7  14       12.75       22.66     34.22 o
  -2   7  14       87.08       97.62     20.12 o
  -1   7  14       56.85       67.83     16.53 o
   0   7  14       68.07       69.06     16.79 o
   1   7  14      548.81      606.93     56.07 o
   2   7  14      176.15      170.87     32.11 o
   3   7  14        6.40        0.00     30.61 o
   4   7  14      135.54      100.73     28.23 o
  -6   8  14      201.49      233.55     47.64 o
  -5   8  14       41.79       25.09     28.03 o
  -4   8  14       77.93       97.04     26.86 o
  -3   8  14      180.92      188.15     33.32 o
  -2   8  14        8.03        6.54     22.52 o
  -1   8  14       46.44       35.73     17.90 o
   0   8  14       14.66       13.87     17.53 o
   1   8  14       27.36       37.99     23.95 o
   2   8  14      187.83      148.99     32.58 o
   3   8  14      469.06      537.84     76.93 o
   4   8  14      208.49      193.54     35.31 o
  -5   9  14      177.02      211.38     51.92 o
  -4   9  14      259.03      268.72     56.74 o
  -3   9  14       17.96       28.37     37.96 o
  -2   9  14       48.69       16.63     37.86 o
  -1   9  14       90.22      115.58     45.30 o
   0   9  14       10.98       54.04     42.15 o
   1   9  14        5.53        7.17     37.84 o
   2   9  14       99.34       90.51     45.23 o
   3   9  14        9.39        0.00     35.58 o
  -3  10  14      214.62      242.36     59.43 o
  -2  10  14       21.48        6.71     40.97 o
  -1  10  14       38.04        8.10     40.48 o
   0  10  14       90.59       50.63     42.97 o
   1  10  14       26.38       58.10     45.15 o
  -2 -10  15       57.38       45.12     26.39 o
  -1 -10  15        5.43        9.17     22.79 o
   0 -10  15      161.76      139.33     29.57 o
  -4  -9  15        5.68        0.00     24.05 o
  -3  -9  15        9.12       12.71     25.70 o
  -2  -9  15        5.16       21.69     20.98 o
  -1  -9  15       10.24        2.51     22.90 o
   0  -9  15      232.15      261.42     38.82 o
   1  -9  15      255.10      275.65     35.48 o
   2  -9  15      138.39      161.73     29.48 o
  -5  -8  15        1.71        0.00     26.60 o
  -4  -8  15       13.77        4.73     24.37 o
  -3  -8  15        8.11        0.00     21.04 o
  -2  -8  15       33.89       25.19     16.47 o
  -1  -8  15       77.39       83.21     26.92 o
   0  -8  15      123.33      106.24     18.74 o
   1  -8  15       85.88       77.78     22.44 o
   2  -8  15      197.39      250.89     34.41 o
   3  -8  15      328.92      421.51     43.67 o
  -6  -7  15      150.02      167.49     39.40 o
  -5  -7  15      191.87      251.47    103.00 o
  -4  -7  15       46.55       33.98     25.90 o
  -3  -7  15      239.07      215.21     36.10 o
  -2  -7  15      153.70       75.55     24.36 o
  -1  -7  15       57.32       33.04     14.70 o
   0  -7  15      128.45      148.18     21.71 o
   1  -7  15      306.06      321.88     28.76 o
   2  -7  15      434.48      499.58     57.35 o
   3  -7  15       43.86       28.90     23.80 o
   4  -7  15        5.82       30.52     24.77 o
  -6  -6  15      242.46      254.92     44.09 o
  -5  -6  15       75.70       88.94     27.75 o
  -4  -6  15       26.43       19.69     27.40 o
  -3  -6  15      165.60      159.49     33.70 o
  -2  -6  15      849.63      847.76     43.97 o
  -1  -6  15      826.10      788.29     46.08 o
   0  -6  15      198.09      226.40     32.30 o
   1  -6  15        3.54        0.00     16.05 o
   2  -6  15      341.82      345.81     38.30 o
   3  -6  15      232.33      237.52     28.78 o
   4  -6  15      146.50      167.48     33.34 o
  -7  -5  15       45.86       84.74     66.68 o
  -6  -5  15      211.69      274.43     49.20 o
  -5  -5  15      198.59      217.71     45.39 o
  -4  -5  15      309.02      362.52     65.19 o
  -3  -5  15      760.79      727.16     47.91 o
  -2  -5  15       74.95       51.00     17.03 o
  -1  -5  15        8.96        9.37     13.52 o
   0  -5  15      286.34      266.12     20.23 o
   1  -5  15       35.82       53.70     21.33 o
   2  -5  15      642.67      679.96     42.49 o
   3  -5  15      148.49      158.24     24.28 o
   4  -5  15      125.47      103.77     34.58 o
   5  -5  15      337.21      293.76     41.08 o
  -7  -4  15      227.09      147.98     38.05 o
  -6  -4  15      391.11      435.25     50.83 o
  -5  -4  15      102.44       95.67     24.22 o
  -4  -4  15        2.42       14.59     15.75 o
  -3  -4  15       10.14        0.00     16.01 o
  -2  -4  15      667.48      601.99     35.49 o
  -1  -4  15       10.49       13.05     11.39 o
   0  -4  15       53.68       32.38     14.07 o
   1  -4  15      149.82      179.31     21.52 o
   2  -4  15     1030.68     1077.75     54.00 o
   3  -4  15      657.20      781.41     69.48 o
   4  -4  15      579.43      576.07     50.06 o
   5  -4  15      160.57      177.38     34.39 o
  -7  -3  15       27.34       34.89     31.28 o
  -6  -3  15      190.69      164.22     80.91 o
  -5  -3  15      468.34      504.16     41.29 o
  -4  -3  15       89.55       92.07     22.16 o
  -3  -3  15      163.17      161.30     21.41 o
  -2  -3  15      553.36      554.91     29.81 o
  -1  -3  15      418.39      333.11     27.62 o
   0  -3  15      230.40      215.96     17.42 o
   1  -3  15       80.33       59.95     11.57 o
   2  -3  15      436.04      451.10     39.51 o
   3  -3  15      525.40      517.31     37.27 o
   4  -3  15      681.15      695.91     54.01 o
   5  -3  15      314.97      324.44     43.39 o
  -8  -2  15       39.79       49.34     50.27 o
  -7  -2  15      547.05      674.72     98.15 o
  -6  -2  15      562.25      650.25     54.44 o
  -5  -2  15     1626.89     1691.05     78.00 o
  -4  -2  15       14.72       20.38     15.52 o
  -3  -2  15      573.34      563.96     35.42 o
  -2  -2  15      224.21      243.91     17.20 o
  -1  -2  15      183.25      159.73     14.32 o
   0  -2  15      978.42      937.57     33.35 o
   1  -2  15       91.38      113.42     18.92 o
   2  -2  15      545.27      517.92     34.60 o
   3  -2  15     1114.29     1061.69     56.89 o
   4  -2  15      547.06      573.02     67.02 o
   5  -2  15      386.75      589.63    136.49 o
  -8  -1  15       12.57       29.61     48.98 o
  -7  -1  15      155.94      105.09     55.85 o
  -6  -1  15      219.78      272.31     49.28 o
  -5  -1  15     4357.55     4612.62    238.73 o
  -4  -1  15       36.06        5.86     15.22 o
  -3  -1  15      516.01      548.18     26.91 o
  -2  -1  15      562.43      575.51     27.60 o
  -1  -1  15      228.64      242.83     15.72 o
   0  -1  15      244.03      265.73     17.71 o
   1  -1  15       46.04       28.42     14.05 o
   2  -1  15     2072.89     2242.28    117.16 o
   3  -1  15       33.88       21.84     26.35 o
   4  -1  15      196.76      252.36     43.57 o
   5  -1  15      290.90      252.03     72.29 o
   6  -1  15       55.64       92.11     60.58 o
  -8   0  15       20.19       45.75     53.06 o
  -7   0  15      957.91      969.06    120.17 o
  -6   0  15      785.50      849.91    175.77 o
  -5   0  15     1424.98     1590.07    117.81 o
  -4   0  15       19.34       18.21     11.72 o
  -3   0  15     1991.77     1952.61     50.31 o
  -2   0  15      458.16      528.74     24.27 o
  -1   0  15        6.89       34.24      9.68 o
   0   0  15      184.28      189.73     16.76 o
   1   0  15        8.48       25.71     14.38 o
   2   0  15      305.12      297.80     36.95 o
   3   0  15     1055.95     1118.24     79.93 o
   4   0  15      404.35      547.66     58.41 o
   5   0  15      104.95      115.54     59.87 o
   6   0  15       69.40       34.83     56.97 o
  -8   1  15       10.40       15.45     54.60 o
  -7   1  15      155.46      391.51     85.00 o
  -6   1  15      224.88      198.34     34.52 o
  -5   1  15     4369.30     4629.74    254.92 o
  -4   1  15       43.78       45.24     14.24 o
  -3   1  15      505.74      493.41     28.77 o
  -2   1  15      570.97      518.06     27.51 o
  -1   1  15      221.18      246.01     22.96 o
   0   1  15      227.85      216.92     15.90 o
   1   1  15       39.84       31.06     18.33 o
   2   1  15     2074.82     2204.44     77.98 o
   3   1  15       31.90       33.12     21.51 o
   4   1  15      198.91      239.36     69.28 o
   5   1  15      290.41      267.53     73.88 o
   6   1  15       53.00       71.15     66.16 o
  -8   2  15       34.56        0.00     51.09 o
  -7   2  15      540.33      680.64    105.54 o
  -6   2  15      557.94      490.09     50.04 o
  -5   2  15     1607.35     1662.85     60.91 o
  -4   2  15       14.83        9.95     11.92 o
  -3   2  15      590.29      541.10     38.06 o
  -2   2  15      209.76      212.44     16.07 o
  -1   2  15      183.24      177.07     17.45 o
   0   2  15     1005.23      993.19     37.61 o
   1   2  15       91.30       65.26     15.58 o
   2   2  15      549.88      628.16     43.60 o
   3   2  15     1127.77     1176.99    170.12 o
   4   2  15      531.40      575.11     94.29 o
   5   2  15      394.72      389.71     89.64 o
  -7   3  15       27.30        0.00     43.76 o
  -6   3  15      194.84      204.87     21.22 o
  -5   3  15      481.75      463.36     34.34 o
  -4   3  15       98.72       82.22     16.94 o
  -3   3  15      166.72      147.40     17.20 o
  -2   3  15      561.50      529.51     33.20 o
  -1   3  15      409.38      407.70     22.04 o
   0   3  15      216.58      214.11     18.69 o
   1   3  15       71.35       60.49     17.76 o
   2   3  15      426.10      357.25     35.80 o
   3   3  15      521.05      581.34     51.87 o
   4   3  15      685.72      636.76     96.50 o
   5   3  15      316.91      393.27     96.06 o
  -7   4  15      225.59      286.47     80.43 o
  -6   4  15      384.22      413.48     32.32 o
  -5   4  15       97.90       86.54     19.33 o
  -4   4  15        2.26        0.00     14.68 o
  -3   4  15       11.39        7.89     12.60 o
  -2   4  15      655.53      566.38     28.99 o
  -1   4  15       14.88       12.63     11.78 o
   0   4  15       59.85       64.98     13.23 o
   1   4  15      149.26      145.78     18.93 o
   2   4  15     1044.13     1031.67     84.16 o
   3   4  15      671.69      697.17     74.23 o
   4   4  15      566.39      530.20     49.44 o
   5   4  15      158.97      111.00     68.04 o
  -7   5  15       46.22       56.67     60.76 o
  -6   5  15      214.59      183.44     26.83 o
  -5   5  15      198.72      238.12     31.39 o
  -4   5  15      308.89      383.17     38.85 o
  -3   5  15      771.11      822.64     45.32 o
  -2   5  15       77.52       23.56     18.33 o
  -1   5  15        9.40        8.54     15.25 o
   0   5  15      287.37      319.71     25.12 o
   1   5  15       33.59       56.44     15.86 o
   2   5  15      636.82      775.29     57.07 o
   3   5  15      146.19      177.74     44.73 o
   4   5  15      127.33       84.89     35.04 o
   5   5  15      339.68      258.64     37.41 o
  -6   6  15      234.50      220.50     30.82 o
  -5   6  15       76.53       62.43     23.14 o
  -4   6  15       25.87       24.51     22.75 o
  -3   6  15      163.08      176.16     27.31 o
  -2   6  15      855.19      843.61     41.70 o
  -1   6  15      824.49      921.55     42.72 o
   0   6  15      196.31      219.28     29.79 o
   1   6  15        3.67       29.46     25.03 o
   2   6  15      341.70      341.06     34.34 o
   3   6  15      227.16      259.28     54.11 o
   4   6  15      146.83      198.44     46.85 o
  -6   7  15      155.08      122.19     34.28 o
  -5   7  15      190.87      153.41     27.12 o
  -4   7  15       39.30       39.83     22.47 o
  -3   7  15      234.05      229.36     60.24 o
  -2   7  15      157.55      104.71     36.00 o
  -1   7  15       60.26       61.55     17.16 o
   0   7  15      126.78       97.37     20.32 o
   1   7  15      313.53      329.68     93.24 o
   2   7  15      439.14      527.81     73.72 o
   3   7  15       46.06       40.55     26.16 o
   4   7  15        5.46        5.08     33.98 o
  -5   8  15        2.29       14.33     31.89 o
  -4   8  15       13.13        0.00     30.98 o
  -3   8  15        8.64       14.61     35.70 o
  -2   8  15       40.41        0.00     33.80 o
  -1   8  15       76.31       74.09     25.51 o
   0   8  15      117.50       95.81     34.18 o
   1   8  15       86.32      128.39     49.25 o
   2   8  15      192.05      226.10     38.70 o
   3   8  15      323.54      358.51     63.86 o
  -4   9  15        3.95        0.00     33.11 o
  -3   9  15        8.61        0.00     35.05 o
  -2   9  15        5.20       34.21     37.81 o
  -1   9  15       11.48       19.28     28.31 o
   0   9  15      238.41      321.54     64.79 o
   1   9  15      259.35      414.93     69.43 o
   2   9  15      136.27      229.81     61.01 o
  -2  10  15       57.70       47.55     44.87 o
  -1  10  15        5.48        0.00     40.96 o
   0  10  15      156.36       90.78     51.30 o
  -3  -9  16       98.52      117.29     52.16 o
  -2  -9  16       14.79       20.00     22.36 o
  -1  -9  16       45.13       45.14     26.79 o
   0  -9  16       94.56       87.68     31.55 o
   1  -9  16      256.69      219.93     31.32 o
  -4  -8  16       26.13       13.62     27.90 o
  -3  -8  16       18.36        0.00     24.32 o
  -2  -8  16       81.28       58.82     19.01 o
  -1  -8  16       35.76       40.73     25.31 o
   0  -8  16      137.71      140.23     33.61 o
   1  -8  16      114.27       80.20     24.53 o
   2  -8  16       22.37       19.23     23.47 o
  -5  -7  16       67.38      106.07     34.10 o
  -4  -7  16       84.11      108.82     32.73 o
  -3  -7  16      263.95      283.51     40.69 o
  -2  -7  16      321.09      321.33     29.68 o
  -1  -7  16       48.83       40.01     15.59 o
   0  -7  16       61.79       75.93     20.01 o
   1  -7  16      140.51      141.32     51.15 o
   2  -7  16      282.46      190.31     37.90 o
   3  -7  16      123.70      123.76     31.53 o
  -6  -6  16      326.97      518.63     58.16 o
  -5  -6  16      723.82      960.54     75.88 o
  -4  -6  16       37.37       34.50     28.23 o
  -3  -6  16       47.14       34.16     26.32 o
  -2  -6  16      352.76      333.41     30.62 o
  -1  -6  16      164.36      200.07     20.01 o
   0  -6  16      464.70      470.42     46.49 o
   1  -6  16       65.43       56.19     22.57 o
   2  -6  16       25.32       32.61     23.21 o
   3  -6  16      200.16      187.58     32.75 o
   4  -6  16      103.69      136.71     34.09 o
  -6  -5  16        4.16       34.88     28.65 o
  -5  -5  16      134.33      143.47     28.08 o
  -4  -5  16      333.99      325.66     34.90 o
  -3  -5  16      103.17      125.20     44.57 o
  -2  -5  16      236.88      212.99     25.21 o
  -1  -5  16       23.23        6.94     11.36 o
   0  -5  16      434.54      393.79     24.39 o
   1  -5  16       62.57       80.92     24.88 o
   2  -5  16     1286.07     1363.59    121.94 o
   3  -5  16      268.62      283.63     31.35 o
   4  -5  16      139.36      153.66     32.09 o
  -7  -4  16      147.69       74.59     35.71 o
  -6  -4  16      426.98      477.22     56.07 o
  -5  -4  16      517.63      537.38     43.97 o
  -4  -4  16      115.75      111.50     27.48 o
  -3  -4  16      234.55      248.32     40.56 o
  -2  -4  16      356.95      312.55     38.06 o
  -1  -4  16      152.29      180.55     19.43 o
   0  -4  16      189.09      180.47     26.30 o
   1  -4  16      353.68      380.63     30.97 o
   2  -4  16      115.84       76.82     24.02 o
   3  -4  16      358.62      381.37     42.80 o
   4  -4  16       15.19       29.91     25.79 o
  -7  -3  16      345.25      304.05     49.58 o
  -6  -3  16       17.99       17.48     28.78 o
  -5  -3  16       12.00        9.72     20.01 o
  -4  -3  16      201.49      181.71     28.27 o
  -3  -3  16      259.01      290.15     67.22 o
  -2  -3  16        1.05       10.22     11.03 o
  -1  -3  16      106.29      116.64     17.12 o
   0  -3  16      591.66      535.86     27.23 o
   1  -3  16      383.03      370.64     23.66 o
   2  -3  16     1121.80     1335.50     56.88 o
   3  -3  16     1019.63      996.38     64.11 o
   4  -3  16       26.92       26.51     32.66 o
   5  -3  16       90.86      128.01     34.81 o
  -7  -2  16      813.38      962.05    181.64 o
  -6  -2  16      452.57      440.80    124.23 o
  -5  -2  16      190.24      223.27     30.96 o
  -4  -2  16      552.51      472.35     40.06 o
  -3  -2  16      708.75      704.78     40.54 o
  -2  -2  16      433.74      435.67     24.32 o
  -1  -2  16       22.18       28.50     11.92 o
   0  -2  16      375.79      438.19     29.48 o
   1  -2  16      208.50      174.79     17.80 o
   2  -2  16      363.38      356.97     36.04 o
   3  -2  16      832.99      821.99     54.54 o
   4  -2  16      123.04       96.48     35.26 o
   5  -2  16      110.95      118.37     40.51 o
  -7  -1  16      758.27      822.74    113.32 o
  -6  -1  16       13.49        0.00     27.32 o
  -5  -1  16      653.28      689.41     64.36 o
  -4  -1  16       89.20       69.27     22.50 o
  -3  -1  16       55.70       43.19     13.48 o
  -2  -1  16      801.97      866.85     50.23 o
  -1  -1  16       13.84        0.00     10.80 o
   0  -1  16       17.66       25.11     12.67 o
   1  -1  16      619.43      680.13     38.28 o
   2  -1  16      471.89      499.91     45.57 o
   3  -1  16     1193.85     1193.16     85.04 o
   4  -1  16       28.63        0.00     29.30 o
   5  -1  16       24.63        0.00     47.14 o
  -7   0  16     1813.38     2359.03    176.45 o
  -6   0  16      567.42      550.31     92.90 o
  -5   0  16      287.78      244.47     30.95 o
  -4   0  16       58.08       31.63     13.65 o
  -3   0  16       39.53       38.00     13.98 o
  -2   0  16      609.58      641.12     39.45 o
  -1   0  16       91.69       98.25     14.84 o
   0   0  16     1465.17     1631.75     48.88 o
   1   0  16        3.58        0.00     17.13 o
   2   0  16      189.45      215.82     38.45 o
   3   0  16     1179.86     1443.69     90.07 o
   4   0  16        5.39       24.01     31.23 o
   5   0  16      130.42      140.77     65.35 o
  -7   1  16      749.05      788.40    115.24 o
  -6   1  16       13.58        2.14     48.01 o
  -5   1  16      660.85      659.79     31.61 o
  -4   1  16       78.10       98.94     17.05 o
  -3   1  16       56.87       13.75     15.73 o
  -2   1  16      805.05      831.11     36.52 o
  -1   1  16       13.88       12.98     11.21 o
   0   1  16       19.37       28.35     16.87 o
   1   1  16      627.16      667.61     45.49 o
   2   1  16      461.52      477.87     41.12 o
   3   1  16     1212.25     1204.61     99.28 o
   4   1  16       27.86       10.28     52.98 o
   5   1  16       23.90        0.00     53.56 o
  -7   2  16      828.93      994.23    130.42 o
  -6   2  16      457.23      526.86     92.76 o
  -5   2  16      183.50      194.60     24.64 o
  -4   2  16      565.23      473.45     31.91 o
  -3   2  16      702.70      667.99     38.55 o
  -2   2  16      429.89      445.82     28.91 o
  -1   2  16       25.37       36.96     11.96 o
   0   2  16      369.63      419.64     26.82 o
   1   2  16      207.52      202.73     23.42 o
   2   2  16      362.60      399.85     47.29 o
   3   2  16      826.70      891.80     58.67 o
   4   2  16      111.30       91.56     56.61 o
   5   2  16      114.74      113.41     68.92 o
  -7   3  16      338.64      402.74     93.06 o
  -6   3  16       18.11       93.20     57.44 o
  -5   3  16       14.14        3.00     15.47 o
  -4   3  16      184.96      169.95     21.72 o
  -3   3  16      260.48      207.24     23.48 o
  -2   3  16        1.71        1.20     14.13 o
  -1   3  16      104.84      118.86     17.65 o
   0   3  16      602.78      544.53     33.82 o
   1   3  16      396.64      480.05     36.70 o
   2   3  16     1110.47     1218.55     71.22 o
   3   3  16     1036.47     1065.27    107.34 o
   4   3  16       26.23       23.68     20.99 o
   5   3  16       89.72      129.18     70.30 o
  -7   4  16      152.74      166.39     73.38 o
  -6   4  16      432.50      572.73     56.59 o
  -5   4  16      526.22      447.14     53.54 o
  -4   4  16      121.44       96.33     24.18 o
  -3   4  16      231.25      198.42     28.57 o
  -2   4  16      359.60      380.53     25.18 o
  -1   4  16      145.35      165.24     17.97 o
   0   4  16      178.17      177.22     22.76 o
   1   4  16      351.58      383.08     33.18 o
   2   4  16      115.43       91.72     36.65 o
   3   4  16      356.89      280.39     48.86 o
   4   4  16       11.48        0.00     21.74 o
  -6   5  16        4.13        7.96     24.87 o
  -5   5  16      130.72      147.96     37.85 o
  -4   5  16      325.91      302.52     36.48 o
  -3   5  16      107.87      117.13     20.99 o
  -2   5  16      236.58      194.71     21.81 o
  -1   5  16       21.91       22.49     14.74 o
   0   5  16      444.00      436.16     38.66 o
   1   5  16       65.72       72.97     20.08 o
   2   5  16     1286.38     1455.47    107.29 o
   3   5  16      263.44      251.98     52.40 o
   4   5  16      141.61       84.51     33.52 o
  -6   6  16      321.40      338.28     51.13 o
  -5   6  16      728.36      619.66     72.97 o
  -4   6  16       39.38       49.71     31.65 o
  -3   6  16       48.60       47.34     24.50 o
  -2   6  16      348.88      339.17     26.38 o
  -1   6  16      165.17      155.90     21.08 o
   0   6  16      457.98      500.97     60.04 o
   1   6  16       69.05       46.27     25.29 o
   2   6  16       25.53       38.75     25.39 o
   3   6  16      201.35      249.78     53.06 o
   4   6  16      104.02      155.79     42.10 o
  -5   7  16       70.97       42.00     34.72 o
  -4   7  16       87.03       95.84     34.00 o
  -3   7  16      267.50      277.34     57.07 o
  -2   7  16      323.00      437.78     49.15 o
  -1   7  16       50.70       33.50     24.50 o
   0   7  16       60.89       71.50     29.65 o
   1   7  16      131.17      116.79     31.32 o
   2   7  16      285.83      347.62     44.86 o
   3   7  16      122.04      137.83     45.47 o
  -4   8  16       28.07        1.62     35.54 o
  -3   8  16       19.11        0.00     37.05 o
  -2   8  16       81.52      152.86     52.97 o
  -1   8  16       39.72       70.55     30.33 o
   0   8  16      133.08      272.92     63.06 o
   1   8  16      116.93      154.37     49.37 o
   2   8  16       22.51       39.48     40.07 o
  -3   9  16       96.13      118.34     48.38 o
  -2   9  16       13.38       74.40     45.54 o
  -1   9  16       44.97       22.59     49.42 o
   0   9  16       93.56      159.58     55.22 o
   1   9  16      256.45      396.16     73.01 o
  -3  -8  17       45.00        3.42     22.47 o
  -2  -8  17       14.42        6.23     21.28 o
  -1  -8  17      167.42      132.72     37.72 o
   0  -8  17      136.36      160.90     35.91 o
   1  -8  17      280.22      283.61     34.91 o
  -4  -7  17       27.79       55.27     28.76 o
  -3  -7  17        8.45       10.49     24.73 o
  -2  -7  17      415.26      505.21     60.24 o
  -1  -7  17       41.09       45.53     25.43 o
   0  -7  17       23.14       33.87     17.86 o
   1  -7  17       79.14       78.21     22.60 o
   2  -7  17      161.47      202.96     42.57 o
  -5  -6  17      296.04      377.57     53.15 o
  -4  -6  17      263.14      369.99     66.84 o
  -3  -6  17       63.68       67.41     29.75 o
  -2  -6  17       58.67       21.98     19.09 o
  -1  -6  17      133.82      111.51     24.17 o
   0  -6  17      350.62      390.93     52.47 o
   1  -6  17      216.42      212.08     30.28 o
   2  -6  17      165.69      131.48     30.53 o
   3  -6  17        1.53       13.96     24.85 o
  -6  -5  17       91.19       39.12     33.00 o
  -5  -5  17        5.73       18.52     22.29 o
  -4  -5  17      182.14      119.45     35.27 o
  -3  -5  17       32.48       46.92     37.00 o
  -2  -5  17      721.69      834.13     51.20 o
  -1  -5  17      201.72      145.21     18.25 o
   0  -5  17       13.03       14.14     12.82 o
   1  -5  17       18.77       54.27     22.36 o
   2  -5  17      349.90      290.56     37.28 o
   3  -5  17      629.30      702.81     47.47 o
  -6  -4  17       90.69      112.36     38.20 o
  -5  -4  17      120.33      142.44     29.66 o
  -4  -4  17        2.54        0.00     23.57 o
  -3  -4  17       23.51       30.91     20.75 o
  -2  -4  17      427.88      407.78     35.50 o
  -1  -4  17      297.64      317.53     25.31 o
   0  -4  17      432.91      425.50     34.56 o
   1  -4  17      288.63      266.64     33.50 o
   2  -4  17      186.76      200.93     35.36 o
   3  -4  17        1.63       18.88     19.20 o
   4  -4  17       45.68        2.33     26.19 o
  -6  -3  17       40.98       35.09     30.86 o
  -5  -3  17      110.76      103.49     26.70 o
  -4  -3  17       24.23        6.49     19.66 o
  -3  -3  17       32.22       25.18     23.67 o
  -2  -3  17      421.46      538.50     32.85 o
  -1  -3  17      497.20      493.80     35.25 o
   0  -3  17      155.36      107.28     42.91 o
   1  -3  17      136.90       99.96     14.96 o
   2  -3  17      179.44      151.71     36.95 o
   3  -3  17      489.12      523.37     53.17 o
   4  -3  17       21.20       14.40     27.01 o
  -7  -2  17       39.61       63.46     36.84 o
  -6  -2  17      141.13      230.64     44.75 o
  -5  -2  17       42.66       84.50     32.03 o
  -4  -2  17       25.45       44.26     20.28 o
  -3  -2  17        6.62       14.14     12.55 o
  -2  -2  17      228.51      214.39     20.51 o
  -1  -2  17      702.64      754.43     38.06 o
   0  -2  17      130.28      150.86     20.40 o
   1  -2  17      492.95      452.11     30.17 o
   2  -2  17       95.61      140.33     27.00 o
   3  -2  17       41.11       58.89     34.78 o
   4  -2  17        7.17       13.66     31.17 o
  -7  -1  17       74.19       48.49     61.16 o
  -6  -1  17      161.42      188.26     42.56 o
  -5  -1  17       81.42      120.64     36.00 o
  -4  -1  17       14.08       37.62     19.82 o
  -3  -1  17       53.04       75.83     16.53 o
  -2  -1  17      632.60      713.48     39.74 o
  -1  -1  17      452.79      455.74     29.66 o
   0  -1  17      168.60      162.64     21.45 o
   1  -1  17      277.68      295.32     26.38 o
   2  -1  17       65.83       49.32     17.15 o
   3  -1  17     1172.50     1386.32    101.13 o
   4  -1  17       77.32       71.70     62.94 o
  -7   0  17      116.35      122.21     64.31 o
  -6   0  17      478.45      788.07    113.95 o
  -5   0  17       74.70       62.97     44.39 o
  -4   0  17      496.11      548.96     32.84 o
  -3   0  17        7.29        5.77     13.63 o
  -2   0  17        4.49        0.00     12.48 o
  -1   0  17      845.11      772.39     46.23 o
   0   0  17       49.67      159.15     37.46 o
   1   0  17      766.13      850.18     73.43 o
   2   0  17       43.00       41.17     19.47 o
   3   0  17        7.89       44.16     33.30 o
   4   0  17       28.44       60.77     35.40 o
  -7   1  17       75.29       36.88     55.20 o
  -6   1  17      163.14      213.21     67.90 o
  -5   1  17       81.41       65.75     21.19 o
  -4   1  17       16.30       19.81     13.38 o
  -3   1  17       58.85       47.62     16.06 o
  -2   1  17      626.90      654.21     42.20 o
  -1   1  17      460.18      430.02     30.95 o
   0   1  17      165.44      161.00     20.50 o
   1   1  17      272.85      317.04     34.05 o
   2   1  17       61.68       57.49     21.72 o
   3   1  17     1174.73     1206.54     62.41 o
   4   1  17       76.58       91.51     63.20 o
  -7   2  17       37.96        0.00     51.65 o
  -6   2  17      134.56      169.58     67.99 o
  -5   2  17       36.49       32.91     20.62 o
  -4   2  17       25.95       15.95     15.14 o
  -3   2  17        7.34       15.55     15.73 o
  -2   2  17      232.25      188.70     28.74 o
  -1   2  17      706.33      751.37     36.62 o
   0   2  17      123.76      140.07     22.71 o
   1   2  17      505.54      496.57     47.73 o
   2   2  17       98.03      102.35     50.85 o
   3   2  17       41.15        5.02     20.27 o
   4   2  17        5.92       57.38     57.08 o
  -6   3  17       43.68        6.73     51.14 o
  -5   3  17      110.80      119.84     26.90 o
  -4   3  17       27.44       42.94     18.05 o
  -3   3  17       35.31       12.42     14.72 o
  -2   3  17      412.29      450.00     30.45 o
  -1   3  17      504.45      499.88     31.35 o
   0   3  17      152.53      135.68     24.16 o
   1   3  17      134.13      134.95     26.36 o
   2   3  17      170.06      146.02     31.79 o
   3   3  17      491.96      321.39     48.76 o
   4   3  17       20.19       53.77     22.99 o
  -6   4  17       86.07       67.32     26.74 o
  -5   4  17      116.27      145.42     36.38 o
  -4   4  17        1.69       12.51     34.45 o
  -3   4  17       22.24       16.27     16.93 o
  -2   4  17      432.51      400.28     29.12 o
  -1   4  17      304.00      283.98     27.71 o
   0   4  17      426.00      396.31     35.31 o
   1   4  17      288.60      305.38     33.71 o
   2   4  17      193.19      165.37     44.53 o
   3   4  17        1.62        0.00     27.01 o
   4   4  17       43.11       36.41     26.42 o
  -6   5  17       90.76       80.51     31.72 o
  -5   5  17        5.74       41.06     27.84 o
  -4   5  17      183.42      204.38     44.83 o
  -3   5  17       28.48       10.09     19.38 o
  -2   5  17      720.75      778.76     64.48 o
  -1   5  17      201.98      235.83     23.42 o
   0   5  17       13.30       35.23     17.43 o
   1   5  17       20.13       26.30     20.45 o
   2   5  17      345.43      377.56     63.21 o
   3   5  17      628.03      670.07     77.32 o
  -5   6  17      299.58      310.68     53.90 o
  -4   6  17      259.22      369.73     60.93 o
  -3   6  17       67.28       41.13     33.68 o
  -2   6  17       60.34       51.27     27.78 o
  -1   6  17      127.79      138.06     32.89 o
   0   6  17      352.65      356.96     31.21 o
   1   6  17      214.64      290.67     32.98 o
   2   6  17      168.84      203.56     50.98 o
   3   6  17        1.52        0.00     34.84 o
  -4   7  17       27.50       47.53     37.50 o
  -3   7  17        6.33        0.00     26.70 o
  -2   7  17      422.30      484.31     53.22 o
  -1   7  17       38.82       20.20     27.52 o
   0   7  17       23.41       34.63     42.45 o
   1   7  17       78.34       62.31     30.43 o
   2   7  17      162.67      150.88     34.98 o
  -3   8  17       47.40       44.92     40.65 o
  -2   8  17       13.62        0.00     35.91 o
  -1   8  17      163.07      159.23     38.21 o
   0   8  17      137.73      225.81     48.73 o
   1   8  17      281.94      413.88     74.45 o
  -3  -7  18      178.90      247.77     79.64 o
  -2  -7  18      135.25      154.55     31.77 o
  -1  -7  18      572.89      633.35    114.66 o
   0  -7  18      121.15      126.43     25.51 o
   1  -7  18        3.57        1.96     19.15 o
  -4  -6  18      177.59      129.36     38.33 o
  -3  -6  18        9.09       34.27     28.13 o
  -2  -6  18      102.31       98.91     29.67 o
  -1  -6  18       79.16       57.57     16.18 o
   0  -6  18       64.78       17.42     28.28 o
   1  -6  18      576.47      620.65     66.69 o
   2  -6  18      165.58       93.76     52.43 o
  -5  -5  18       20.44        2.42     30.84 o
  -4  -5  18       38.57       66.16     31.81 o
  -3  -5  18       23.40        1.63     31.90 o
  -2  -5  18      463.34      434.89     67.09 o
  -1  -5  18     1020.54     1089.28     42.40 o
   0  -5  18      212.58      265.65     32.72 o
   1  -5  18       56.46       59.88     21.83 o
   2  -5  18      117.36       84.98     34.69 o
  -5  -4  18       32.57        9.31     30.86 o
  -4  -4  18      318.63      372.24     42.53 o
  -3  -4  18      137.00      120.33     54.07 o
  -2  -4  18        8.66       20.30     16.76 o
  -1  -4  18       78.86       75.07     16.63 o
   0  -4  18      246.91      242.42     38.88 o
   1  -4  18      120.57      139.60     29.50 o
   2  -4  18      139.56      150.97     31.29 o
   3  -4  18       36.06        3.50     25.38 o
  -6  -3  18       15.42       20.76     33.34 o
  -5  -3  18      103.02       79.55     34.26 o
  -4  -3  18       31.91        0.00     21.10 o
  -3  -3  18        3.22        0.00     20.16 o
  -2  -3  18      318.42      263.04     28.96 o
  -1  -3  18      811.49      811.04     51.74 o
   0  -3  18      230.36      209.59     32.16 o
   1  -3  18       93.68       79.58     20.82 o
   2  -3  18       80.06       49.91     20.09 o
   3  -3  18       69.85       65.38     29.20 o
  -6  -2  18       43.94       41.00     55.50 o
  -5  -2  18      172.70      182.41     53.95 o
  -4  -2  18       32.56       48.36     24.00 o
  -3  -2  18      185.12      181.62     21.05 o
  -2  -2  18      199.97      199.97     20.18 o
  -1  -2  18      153.03      138.69     29.49 o
   0  -2  18      128.58      109.21     25.51 o
   1  -2  18      109.50      139.16     19.32 o
   2  -2  18      122.02      118.11     27.61 o
   3  -2  18      130.10       56.99     35.33 o
   4  -2  18       73.55       35.38     53.77 o
  -6  -1  18      355.50      596.32    192.46 o
  -5  -1  18      136.99      174.49     41.57 o
  -4  -1  18        7.11        0.48     12.95 o
  -3  -1  18      163.14      154.13     32.14 o
  -2  -1  18      118.43      165.97     22.31 o
  -1  -1  18      927.52      928.09    166.74 o
   0  -1  18      104.40       91.86     34.29 o
   1  -1  18       67.23       50.15     15.81 o
   2  -1  18       18.30        0.00     13.89 o
   3  -1  18      425.01      502.13     92.55 o
   4  -1  18      531.68      514.89    119.37 o
  -6   0  18      113.23      191.29     44.02 o
  -5   0  18      340.04      331.99     79.52 o
  -4   0  18        5.71        5.97     14.26 o
  -3   0  18      109.01      121.07     28.12 o
  -2   0  18       30.91       21.80     17.15 o
  -1   0  18       38.87       75.10     16.81 o
   0   0  18      177.54      189.84     32.62 o
   1   0  18      550.27      651.21     46.52 o
   2   0  18      369.06      390.18     44.01 o
   3   0  18      233.70      136.70     42.31 o
   4   0  18       50.70       64.77     76.49 o
  -6   1  18      357.15      429.92     93.21 o
  -5   1  18      133.70       51.19     63.69 o
  -4   1  18        7.16        0.00     16.59 o
  -3   1  18      159.36      158.38     24.88 o
  -2   1  18      122.17      183.09     40.25 o
  -1   1  18      929.69      910.68     52.20 o
   0   1  18      106.81      131.83     28.90 o
   1   1  18       66.03       68.45     26.58 o
   2   1  18       19.90       52.09     20.51 o
   3   1  18      424.85      422.51     66.58 o
   4   1  18      525.51      607.98    106.69 o
  -6   2  18       46.62       95.49     62.39 o
  -5   2  18      178.74      211.81     31.92 o
  -4   2  18       35.17       44.79     22.44 o
  -3   2  18      196.47      153.52     24.27 o
  -2   2  18      193.63      241.90     53.57 o
  -1   2  18      150.94      132.64     23.74 o
   0   2  18      126.38      123.97     24.02 o
   1   2  18      105.43      105.21     29.21 o
   2   2  18      122.00      154.64     32.35 o
   3   2  18      136.05      149.03     29.07 o
   4   2  18       73.69        0.00     60.15 o
  -5   3  18       97.61      109.29     31.82 o
  -4   3  18       32.00       18.81     21.13 o
  -3   3  18        2.53        0.00     18.82 o
  -2   3  18      310.46      323.73     28.82 o
  -1   3  18      818.59      825.60     50.43 o
   0   3  18      234.78      262.10     41.43 o
   1   3  18       91.76       82.82     28.58 o
   2   3  18       78.74      122.61     32.38 o
   3   3  18       73.58       42.17     27.99 o
  -5   4  18       36.97       49.76     29.23 o
  -4   4  18      311.75      288.66     50.28 o
  -3   4  18      148.24      142.85     30.91 o
  -2   4  18        8.52       20.80     18.63 o
  -1   4  18       80.01      112.61     24.18 o
   0   4  18      238.60      234.06     29.94 o
   1   4  18      124.49      126.25     27.95 o
   2   4  18      138.39      161.85     54.13 o
   3   4  18       35.69        0.00     28.03 o
  -5   5  18       20.47        0.30     28.18 o
  -4   5  18       38.71       54.04     33.19 o
  -3   5  18       22.39       11.01     20.90 o
  -2   5  18      456.33      494.90     41.96 o
  -1   5  18     1020.20     1058.85     75.09 o
   0   5  18      213.10      189.74     28.95 o
   1   5  18       55.66       35.67     21.48 o
   2   5  18      115.28      177.19     47.83 o
  -4   6  18      179.43      194.36     49.70 o
  -3   6  18        9.92        0.00     31.01 o
  -2   6  18      105.94      100.36     26.31 o
  -1   6  18       80.53       90.64     26.24 o
   0   6  18       65.09       61.41     24.52 o
   1   6  18      577.35      654.54     69.82 o
   2   6  18      169.98      210.18     53.88 o
  -3   7  18      172.49      187.03     54.58 o
  -2   7  18      139.85      170.30     38.27 o
  -1   7  18      567.91      728.62     65.10 o
   0   7  18      117.84      136.59     29.24 o
   1   7  18        3.24        0.00     25.72 o
  -3  -6  19      356.61      520.64     56.09 o
  -2  -6  19      209.48      105.60     56.72 o
  -1  -6  19      137.36      175.85     22.99 o
   0  -6  19        7.26        5.91     19.05 o
  -4  -5  19       19.88       39.43     34.20 o
  -3  -5  19       28.25       23.34     28.07 o
  -2  -5  19       62.99       83.70     31.57 o
  -1  -5  19     1025.73     1076.88     49.08 o
   0  -5  19      237.28      272.73     33.97 o
   1  -5  19       29.17       36.20     25.70 o
  -5  -4  19        6.68        1.56     32.32 o
  -4  -4  19      380.73      485.56     60.43 o
  -3  -4  19      142.29      150.01     38.64 o
  -2  -4  19      397.66      488.79     36.02 o
  -1  -4  19       29.18       21.44     16.88 o
   0  -4  19        9.22       16.21     15.31 o
   1  -4  19       39.24       21.30     20.86 o
   2  -4  19       23.35        0.00     25.88 o
  -5  -3  19       93.55       93.31     84.34 o
  -4  -3  19       36.76       79.11     26.81 o
  -3  -3  19       72.44       55.87     32.58 o
  -2  -3  19      229.07      244.84     49.53 o
  -1  -3  19      260.72      278.06     29.45 o
   0  -3  19      154.87      155.36     22.16 o
   1  -3  19        4.76       15.21     21.78 o
   2  -3  19       35.57       39.78     21.70 o
  -5  -2  19       14.04       18.42     33.12 o
  -4  -2  19      125.30      103.12     47.17 o
  -3  -2  19       47.85       54.77     17.54 o
  -2  -2  19      234.58      209.95     42.66 o
  -1  -2  19      141.23      132.84     23.58 o
   0  -2  19      109.13      140.20     24.25 o
   1  -2  19        8.22       12.01     15.15 o
   2  -2  19       97.78      113.44     42.87 o
   3  -2  19      183.10      109.93     49.80 o
  -6  -1  19       73.15      141.74     45.49 o
  -5  -1  19      110.17      128.23     39.06 o
  -4  -1  19       81.79       64.58     35.18 o
  -3  -1  19       23.89       35.11     18.08 o
  -2  -1  19      112.11      110.65     23.24 o
  -1  -1  19      686.18      798.62     95.08 o
   0  -1  19      894.12      825.37     48.89 o
   1  -1  19      124.07      119.71     21.26 o
   2  -1  19       23.17        0.00     32.67 o
   3  -1  19       35.89        2.99     34.55 o
  -6   0  19        0.40       16.64     36.64 o
  -5   0  19      126.78      108.27     39.44 o
  -4   0  19        1.92        0.00     16.17 o
  -3   0  19      129.56       78.83     24.74 o
  -2   0  19      110.00       75.95     23.41 o
  -1   0  19      231.34      229.73     36.57 o
   0   0  19       45.44       25.10     26.31 o
   1   0  19      187.61      224.04     34.57 o
   2   0  19      389.36      359.38     33.75 o
   3   0  19      321.76      269.86     51.96 o
  -6   1  19       78.18      156.59     73.82 o
  -5   1  19      109.23      112.64     40.87 o
  -4   1  19       79.55       79.05     24.29 o
  -3   1  19       23.66       15.57     18.28 o
  -2   1  19      113.17       92.22     23.26 o
  -1   1  19      687.77      794.71     92.27 o
   0   1  19      893.00     1020.67    176.07 o
   1   1  19      125.24       97.80     26.31 o
   2   1  19       22.87       28.84     22.92 o
   3   1  19       36.59        0.00     44.34 o
  -5   2  19       13.64       40.56     21.45 o
  -4   2  19      130.12      145.86     29.61 o
  -3   2  19       52.47       75.78     25.48 o
  -2   2  19      227.67      244.52     29.50 o
  -1   2  19      138.87      128.67     46.21 o
   0   2  19      110.63      103.07     30.63 o
   1   2  19        9.46       21.84     20.84 o
   2   2  19       90.68       50.09     68.81 o
   3   2  19      195.06      124.39     56.49 o
  -5   3  19       96.20       63.52     31.49 o
  -4   3  19       33.81       25.83     22.62 o
  -3   3  19       72.02       46.18     24.47 o
  -2   3  19      227.75      216.72     37.14 o
  -1   3  19      261.27      288.24     32.77 o
   0   3  19      153.51      185.75     27.93 o
   1   3  19        6.12       36.31     22.99 o
   2   3  19       34.58       15.85     25.98 o
  -5   4  19        7.63       16.00     28.10 o
  -4   4  19      375.63      461.31     62.53 o
  -3   4  19      148.97      151.55     32.07 o
  -2   4  19      397.18      453.68     50.01 o
  -1   4  19       27.74       68.18     28.50 o
   0   4  19        9.27        6.83     20.24 o
   1   4  19       34.18       34.75     27.89 o
   2   4  19       25.49        0.00     25.29 o
  -4   5  19       19.59       44.16     33.88 o
  -3   5  19       28.24       12.67     26.10 o
  -2   5  19       60.75       76.51     29.84 o
  -1   5  19     1027.40     1286.85    160.39 o
   0   5  19      239.13      236.47     41.27 o
   1   5  19       28.07       41.07     31.75 o
  -3   6  19      355.92      352.90     46.89 o
  -2   6  19      213.15      280.55     35.75 o
  -1   6  19      133.15      165.12     30.14 o
   0   6  19        7.57        6.39     25.61 o
  -2  -5  20       87.59      100.62     72.62 o
  -1  -5  20      364.70      392.44     36.62 o
   0  -5  20      209.24      222.07     49.27 o
  -3  -4  20       65.80      125.75     35.57 o
  -2  -4  20       31.76       44.81     28.53 o
  -1  -4  20      131.26       73.98     20.69 o
   0  -4  20       13.35       14.08     17.17 o
   1  -4  20        9.99       14.33     21.35 o
  -4  -3  20      488.04      627.60     89.46 o
  -3  -3  20        5.43        0.00     49.06 o
  -2  -3  20       10.93       26.90     20.26 o
  -1  -3  20      136.42      119.20     38.75 o
   0  -3  20       61.72       39.62     19.00 o
   1  -3  20       11.09        0.00     19.64 o
  -4  -2  20      131.67      188.85     43.26 o
  -3  -2  20       24.57       33.52     18.90 o
  -2  -2  20      211.99      227.14     91.25 o
  -1  -2  20      182.66      141.11     37.19 o
   0  -2  20       26.39       25.99     18.67 o
   1  -2  20        9.77        3.81     18.37 o
   2  -2  20      224.18      247.21     51.25 o
  -5  -1  20      115.11      170.54     46.31 o
  -4  -1  20      158.44      183.39     42.99 o
  -3  -1  20      200.49      157.68     25.28 o
  -2  -1  20       24.95       23.33     45.19 o
  -1  -1  20      315.30      422.16     45.29 o
   0  -1  20      554.73      554.09     50.72 o
   1  -1  20      249.38      242.47     27.39 o
   2  -1  20        7.14       33.39     36.86 o
  -5   0  20        4.79       63.99     39.20 o
  -4   0  20       18.08        7.76     20.09 o
  -3   0  20      288.98      372.49     57.41 o
  -2   0  20      773.71      937.95     67.22 o
  -1   0  20      601.30      606.18     55.86 o
   0   0  20       55.31      105.91     24.02 o
   1   0  20       20.41        0.00     19.89 o
   2   0  20       11.03       66.58     29.04 o
  -5   1  20      115.76      199.38     60.68 o
  -4   1  20      151.96      149.01     29.70 o
  -3   1  20      199.75      187.72     33.77 o
  -2   1  20       25.28        0.00     23.36 o
  -1   1  20      321.29      409.47     46.83 o
   0   1  20      549.42      713.94     88.59 o
   1   1  20      256.19      296.72     36.15 o
   2   1  20        8.72       15.63     31.36 o
  -4   2  20      134.04      199.46     86.13 o
  -3   2  20       28.07       34.37     23.89 o
  -2   2  20      205.20      252.42     96.06 o
  -1   2  20      183.28      173.42     28.43 o
   0   2  20       26.72       49.32     28.22 o
   1   2  20       10.64        0.00     20.41 o
   2   2  20      212.39      184.18     62.68 o
  -4   3  20      484.55      569.56     52.63 o
  -3   3  20        5.86        0.00     35.05 o
  -2   3  20       11.02        0.00     32.40 o
  -1   3  20      136.45      123.94     28.92 o
   0   3  20       62.44       55.82     30.35 o
   1   3  20       14.47       11.66     22.17 o
  -3   4  20       60.20       80.86     29.61 o
  -2   4  20       36.43       42.47     28.30 o
  -1   4  20      128.84      117.84     54.54 o
   0   4  20       12.97       17.47     41.52 o
   1   4  20        9.15        4.24     45.63 o
  -2   5  20       86.93       64.23     30.98 o
  -1   5  20      357.06      442.14     51.09 o
   0   5  20      213.93      164.13     38.89 o
  -2  -3  21       31.93       35.71     23.23 o
  -1  -3  21       14.75       18.28     21.61 o
  -3  -2  21      150.45      125.35     29.89 o
  -2  -2  21       56.32       96.63     27.57 o
  -1  -2  21      263.78      241.26     31.52 o
   0  -2  21      101.52       63.31     37.42 o
  -3  -1  21      280.12      245.33     36.05 o
  -2  -1  21       59.03       75.33     27.80 o
  -1  -1  21       14.25       40.44     25.99 o
   0  -1  21      357.84      580.67     84.32 o
  -3   0  21      173.65      197.32     33.55 o
  -2   0  21      270.71      408.14     45.96 o
  -1   0  21      822.68     1074.09    105.48 o
   0   0  21      335.97      469.96     71.46 o
  -3   1  21      279.52      388.07     54.93 o
  -2   1  21       59.24       49.35     27.45 o
  -1   1  21       13.99       54.07     28.70 o
   0   1  21      353.17      531.91     55.09 o
  -3   2  21      155.77      183.99     51.26 o
  -2   2  21       50.60       93.00     30.52 o
  -1   2  21      269.71      351.35     46.88 o
   0   2  21      102.97      160.63     37.22 o
  -2   3  21       34.14       43.89     28.72 o
  -1   3  21       14.68        0.00     25.64 o
 
